# Supplementary material for: 2-[(E)-2-(1H-Indol-3-yl)ethen­yl]-1-methyl­pyridinium 4-bromo­benzene­sulfonate
Source: Acta Crystallogr Sect E Struct Rep Online. 2009 Apr 2;65(Pt 5):o950–1. doi: 10.1107/S1600536809011386 (PMC2977651; doi:10.1107/S1600536809011386)
Supplement: Supplementary file 2 [file e-65-0o950-Isup2.hkl]

# 
# h,k,l, Fc-squared, Fo-squared, sigma(Fo-squared) and status flag 
# 
data_I
_shelx_title ' p7d_0m in P2(1)/c (100K)' 
_shelx_refln_list_code          4 
_shelx_F_calc_maximum      292.10 
_exptl_crystal_F_000       960.00 
_reflns_d_resolution_high  0.5838 
 
loop_ 
 _symmetry_equiv_pos_as_xyz 
 'x, y, z' 
 '-x, y+1/2, -z+1/2' 
 '-x, -y, -z' 
 'x, -y-1/2, z-1/2' 
 
_cell_length_a     7.5188 
_cell_length_b    13.3659 
_cell_length_c    20.2670 
_cell_angle_alpha  90.000 
_cell_angle_beta   98.850 
_cell_angle_gamma  90.000 
 
_shelx_F_squared_multiplier     1.000 
 
loop_ 
 _refln_index_h 
 _refln_index_k 
 _refln_index_l 
 _refln_F_squared_calc 
 _refln_F_squared_meas 
 _refln_F_squared_sigma 
 _refln_observed_status 
   1   0   0      867.01     1091.60     12.82 o 
   2   0   0    16200.49    17852.25    165.01 o 
   3   0   0     3135.82     3288.95     28.89 o 
   4   0   0     1476.49     1739.29     16.46 o 
   5   0   0     2991.79     3150.98     26.60 o 
   6   0   0     1883.62     1915.15     23.00 o 
   7   0   0      721.56      666.38     20.07 o 
   8   0   0     4233.29     4206.27     61.18 o 
   9   0   0      938.20     1002.47     42.48 o 
  10   0   0      278.58      257.52     39.10 o 
  11   0   0       26.60       -0.60     30.49 o 
  12   0   0      131.06      127.64     45.47 o 
   1   1   0      201.33      112.31      1.61 o 
   2   1   0     6178.48     6371.01     42.50 o 
   3   1   0       15.80       44.97      2.60 o 
   4   1   0      641.40      897.02      6.94 o 
   5   1   0     1112.25     1202.61      9.41 o 
   6   1   0       63.04       62.12      3.24 o 
   7   1   0     1038.45     1049.55     14.57 o 
   8   1   0      167.99      182.94      8.96 o 
   9   1   0       48.28       72.48     16.23 o 
  10   1   0       24.83       29.85     17.40 o 
  11   1   0        3.06      -11.90     22.60 o 
  12   1   0      416.02      434.23     38.05 o 
   0   2   0     5097.81     5291.83     52.74 o 
   1   2   0     3258.01     3154.31     24.20 o 
   2   2   0    24358.00    25420.69    168.74 o 
   3   2   0     1220.18     1277.58      9.55 o 
   4   2   0       38.84       28.33      1.75 o 
   5   2   0      908.88      957.78      8.10 o 
   6   2   0     1526.04     1414.67     12.60 o 
   7   2   0      235.28      213.14      6.86 o 
   8   2   0     1394.43     1371.72     40.34 o 
   9   2   0      434.14      451.59     20.75 o 
  10   2   0       64.78       31.51     18.14 o 
  11   2   0       92.75       91.98     30.10 o 
  12   2   0        5.13      -31.44     45.56 o 
   1   3   0      648.64      720.76      5.94 o 
   2   3   0      642.63      563.13      4.77 o 
   3   3   0    12573.68    12952.11     76.99 o 
   4   3   0     2822.60     2809.48     19.18 o 
   5   3   0     4133.93     4133.90     26.91 o 
   6   3   0      694.27      620.43      9.03 o 
   7   3   0      601.15      603.87     10.89 o 
   8   3   0      140.05      138.50      9.82 o 
   9   3   0        1.98        5.79     12.78 o 
  10   3   0      956.94      990.78     37.66 o 
  11   3   0       45.79       53.52     29.28 o 
  12   3   0      265.71      313.15     52.71 o 
   0   4   0     3324.00     3728.46     37.99 o 
   1   4   0     9121.39     9660.92     69.15 o 
   2   4   0      529.93      520.88      4.60 o 
   3   4   0     3892.29     4124.72     27.11 o 
   4   4   0       48.61       55.79      2.32 o 
   5   4   0       32.72       40.29      2.92 o 
   6   4   0     1694.49     1749.61     18.23 o 
   7   4   0      486.77      452.23     10.39 o 
   8   4   0       40.96       59.43      8.50 o 
   9   4   0      565.10      611.73     23.68 o 
  10   4   0      169.99      177.80     18.48 o 
  11   4   0       68.43       69.76     39.10 o 
  12   4   0      123.61      120.83     43.49 o 
   1   5   0      481.37      432.32      4.54 o 
   2   5   0     7409.22     7579.22     50.90 o 
   3   5   0     4772.08     4567.16     30.14 o 
   4   5   0     7335.14     7493.24     47.30 o 
   5   5   0     1378.38     1348.36     14.61 o 
   6   5   0     2399.05     2386.53     22.34 o 
   7   5   0      114.48      100.67      5.60 o 
   8   5   0      364.54      352.97     12.91 o 
   9   5   0      452.31      449.86     17.77 o 
  10   5   0       34.63       29.25     19.21 o 
  11   5   0      154.68      132.98     43.15 o 
  12   5   0       22.44       53.31     44.79 o 
   0   6   0       85.62       62.14      3.03 o 
   1   6   0       81.71       93.95      2.15 o 
   2   6   0     2196.04     2249.14     17.55 o 
   3   6   0      944.79      937.27      8.93 o 
   4   6   0       50.84       45.86      2.49 o 
   5   6   0      366.86      384.99      7.47 o 
   6   6   0      671.16      664.70     10.04 o 
   7   6   0        2.45       11.97      5.98 o 
   8   6   0        1.07        8.95      8.41 o 
   9   6   0       94.20      119.37     15.19 o 
  10   6   0      125.09       40.22     36.69 o 
  11   6   0        0.67      -20.67     36.78 o 
  12   6   0       54.32       36.09     43.32 o 
   1   7   0      562.58      500.75      5.38 o 
   2   7   0     5796.15     6056.88     40.55 o 
   3   7   0     3019.07     2990.47     22.97 o 
   4   7   0     9427.27     8819.52     68.43 o 
   5   7   0      270.71      238.44      7.58 o 
   6   7   0     4113.62     4159.16     44.53 o 
   7   7   0      157.72      138.33      9.54 o 
   8   7   0       13.88       -7.07      8.35 o 
   9   7   0      269.62      255.10     21.98 o 
  10   7   0       16.89      -17.23     32.99 o 
  11   7   0      533.17      491.26     56.67 o 
  12   7   0       93.49      115.84     46.77 o 
   0   8   0     5199.94     5256.01     47.57 o 
   1   8   0     1642.31     1693.42     12.96 o 
   2   8   0      175.84      236.59      4.28 o 
   3   8   0     1632.01     1668.08     14.97 o 
   4   8   0       26.54       36.30      4.02 o 
   5   8   0       24.88       19.82      4.81 o 
   6   8   0     3234.71     3216.87     38.64 o 
   7   8   0       47.37       38.88      8.39 o 
   8   8   0      754.93      763.23     19.12 o 
   9   8   0      727.28      743.78     22.78 o 
  10   8   0       39.11       19.46     37.81 o 
  11   8   0        0.67       -0.26     41.34 o 
   1   9   0        5.36       12.35      1.75 o 
   2   9   0     1316.61     1306.38     11.61 o 
   3   9   0      478.73      512.31      7.83 o 
   4   9   0      112.18      125.05      5.85 o 
   5   9   0     3958.23     4042.55     43.32 o 
   6   9   0       99.42       97.10      7.86 o 
   7   9   0      122.31      134.13     12.00 o 
   8   9   0        0.21       -1.72      9.56 o 
   9   9   0      312.86      312.48     19.39 o 
  10   9   0      249.01      222.29     46.08 o 
  11   9   0       56.41       -3.27     40.57 o 
   0  10   0     6967.39     6730.83     63.32 o 
   1  10   0     5263.07     5054.39     34.82 o 
   2  10   0     3615.91     3599.26     29.74 o 
   3  10   0       91.59      102.02      5.26 o 
   4  10   0      336.54      366.19      9.39 o 
   5  10   0       43.79       29.22      6.19 o 
   6  10   0      953.03      882.03     18.83 o 
   7  10   0     2295.18     2195.31     33.74 o 
   8  10   0      643.35      647.77     18.79 o 
   9  10   0       68.52       86.19     17.99 o 
  10  10   0      454.01      459.65     54.00 o 
  11  10   0       75.52      122.64     46.51 o 
   1  11   0      529.64      537.48      9.29 o 
   2  11   0       41.24       54.75      7.27 o 
   3  11   0     1088.51     1065.34     15.52 o 
   4  11   0       15.81       23.49      5.41 o 
   5  11   0       33.14       28.59      6.48 o 
   6  11   0      154.60      154.62     10.58 o 
   7  11   0      397.36      403.04     14.96 o 
   8  11   0       88.18       86.56     12.98 o 
   9  11   0      245.82      256.36     24.63 o 
  10  11   0       62.97       64.59     41.94 o 
  11  11   0        5.73      -53.31     39.96 o 
   0  12   0     5378.29     5544.74     72.16 o 
   1  12   0     1053.82     1028.45     15.26 o 
   2  12   0     3529.57     3357.69     34.18 o 
   3  12   0        6.29       12.98      6.92 o 
   4  12   0      146.14      137.68      9.68 o 
   5  12   0     1010.30      972.46     21.39 o 
   6  12   0       96.36       92.92     10.21 o 
   7  12   0      336.32      330.93     14.72 o 
   8  12   0      475.01      442.89     18.43 o 
   9  12   0      431.50      449.64     34.99 o 
  10  12   0      265.76      302.80     34.47 o 
   1  13   0        4.29        2.48      5.24 o 
   2  13   0      427.96      431.07     11.19 o 
   3  13   0     1746.05     1686.91     25.46 o 
   4  13   0      559.89      528.57     14.62 o 
   5  13   0      683.97      686.64     22.61 o 
   6  13   0       86.75       72.44     10.52 o 
   7  13   0      354.01      349.44     17.64 o 
   8  13   0        4.16      -13.37     13.02 o 
   9  13   0       34.01        2.94     19.34 o 
  10  13   0      489.20      416.87     47.80 o 
   0  14   0     1152.47     1074.85     28.12 o 
   1  14   0      641.38      618.87     20.41 o 
   2  14   0      362.18      407.25     12.36 o 
   3  14   0      909.42      860.27     18.19 o 
   4  14   0      177.10      201.06     10.77 o 
   5  14   0      300.79      310.27     12.97 o 
   6  14   0       10.89       -4.52     14.05 o 
   7  14   0      442.68      420.64     17.54 o 
   8  14   0     1228.84     1252.50     31.07 o 
   9  14   0       14.51       13.21     19.32 o 
  10  14   0        4.48      -23.34     27.32 o 
   1  15   0       54.26       28.35      6.95 o 
   2  15   0      636.93      615.14     15.55 o 
   3  15   0     1492.37     1501.79     25.19 o 
   4  15   0      903.16      875.26     19.72 o 
   5  15   0     1048.75     1013.51     24.06 o 
   6  15   0      235.25      257.46     15.05 o 
   7  15   0       31.81       12.79     18.62 o 
   8  15   0      402.95      395.73     20.45 o 
   9  15   0      145.00      141.43     26.57 o 
   0  16   0      720.00      694.21     20.56 o 
   1  16   0      748.92      723.95     16.34 o 
   2  16   0       92.10       83.12      9.41 o 
   3  16   0      275.25      280.06     12.75 o 
   4  16   0      163.70      151.42     11.64 o 
   5  16   0      140.87      106.49     11.80 o 
   6  16   0        1.32       -3.43     13.01 o 
   7  16   0        8.92        2.46     14.31 o 
   8  16   0      139.70      148.01     20.51 o 
   9  16   0      125.03       85.44     26.65 o 
   1  17   0      621.55      636.42     16.20 o 
   2  17   0     1638.76     1591.21     27.54 o 
   3  17   0      337.64      366.79     17.35 o 
   4  17   0     1168.65     1134.52     27.50 o 
   5  17   0      340.97      345.50     22.15 o 
   6  17   0      630.12      619.47     22.93 o 
   7  17   0      103.48      118.36     16.62 o 
   8  17   0        0.43        2.11     24.01 o 
   0  18   0       59.49       47.82     12.02 o 
   1  18   0       16.95       13.85      9.21 o 
   2  18   0      187.99      201.97     14.10 o 
   3  18   0       39.85       29.37     11.61 o 
   4  18   0        5.79       15.42     12.93 o 
   5  18   0       37.11       39.46     14.49 o 
   6  18   0       55.01       60.75     15.49 o 
   7  18   0       79.99       74.70     16.60 o 
   1  19   0        3.11       -0.36      9.39 o 
   2  19   0      113.46      108.74     12.27 o 
   3  19   0      132.02      121.67     17.67 o 
   4  19   0      645.11      645.03     31.56 o 
   5  19   0      124.68      133.60     16.81 o 
   6  19   0      278.59      309.65     20.43 o 
   7  19   0        4.20        8.68     16.64 o 
   0  20   0       99.96      111.11     17.05 o 
   1  20   0     1412.53     1356.20     27.95 o 
   2  20   0       31.84       30.54     14.10 o 
   3  20   0      138.64      139.58     14.20 o 
   4  20   0       64.54       60.37     15.56 o 
   5  20   0       16.52       15.39     16.03 o 
   6  20   0      272.15      288.07     21.17 o 
   1  21   0        0.40       -8.73     11.89 o 
   2  21   0        2.35      -12.37     12.04 o 
   3  21   0      173.06      168.13     17.54 o 
   4  21   0        7.41        9.96     13.95 o 
   5  21   0       62.85       46.25     16.79 o 
   0  22   0      121.87       96.95     21.58 o 
   1  22   0      627.41      700.32     31.67 o 
   2  22   0      531.65      560.59     32.50 o 
   3  22   0       12.11       14.73     13.90 o 
 -12   1   1        6.90       40.03     28.44 o 
 -11   1   1      783.15      832.95     43.61 o 
 -10   1   1      525.40      585.86     29.31 o 
  -9   1   1      684.61      690.00     31.33 o 
  -8   1   1        5.74       -3.15      6.15 o 
  -7   1   1      569.84      586.74     10.70 o 
  -6   1   1     2617.02     2701.60     19.07 o 
  -5   1   1     2564.34     2709.07     16.59 o 
  -4   1   1     2689.86     2539.21     15.58 o 
  -3   1   1     3000.85     2752.42     17.06 o 
  -2   1   1    24251.69    25139.77    159.35 o 
  -1   1   1     9984.72    10138.17     69.83 o 
   1   1   1     1494.92     1673.29     12.21 o 
   2   1   1      436.98      530.84      4.69 o 
   3   1   1     3072.91     2976.66     19.28 o 
   4   1   1    19252.26    20228.91    113.77 o 
   5   1   1     1915.67     1741.01     12.91 o 
   6   1   1     2304.23     2156.79     16.95 o 
   7   1   1     1026.77     1094.17     13.20 o 
   8   1   1      819.87      880.34     17.49 o 
   9   1   1      207.87      186.53     24.28 o 
  10   1   1       24.76       20.44     17.07 o 
  11   1   1      336.10      369.41     82.38 o 
  12   1   1       91.35      125.41     31.11 o 
 -12   2   1       24.54        2.37     27.21 o 
 -11   2   1       29.55       22.54     24.90 o 
 -10   2   1      142.59      135.86     20.11 o 
  -9   2   1      268.18      264.76     17.67 o 
  -8   2   1      462.02      464.98     13.05 o 
  -7   2   1      282.92      303.07      7.92 o 
  -6   2   1     2799.35     2776.05     21.47 o 
  -5   2   1      957.00      933.19      7.68 o 
  -4   2   1       66.18       57.73      2.09 o 
  -3   2   1     2438.37     2628.11     18.07 o 
  -2   2   1    16832.27    18435.53    116.34 o 
  -1   2   1    25540.77    26801.01    162.74 o 
   0   2   1      351.95      239.84      2.61 o 
   1   2   1    18368.60    18914.81    138.64 o 
   2   2   1     4629.43     4666.16     34.32 o 
   3   2   1     2514.92     2647.21     17.75 o 
   4   2   1      109.23      146.04      2.89 o 
   5   2   1      309.88      299.03      4.35 o 
   6   2   1      495.20      526.64      7.29 o 
   7   2   1       13.08        8.45      4.78 o 
   8   2   1        7.16        3.38      7.09 o 
   9   2   1      753.39      745.68     26.21 o 
  10   2   1       93.05      102.42     21.40 o 
  11   2   1      248.18      244.01     31.03 o 
  12   2   1       22.70      -27.97     26.86 o 
 -12   3   1      231.46      255.62     49.87 o 
 -11   3   1       68.15       88.29     29.67 o 
 -10   3   1      103.46       98.14     19.79 o 
  -9   3   1       50.35       50.33     13.65 o 
  -8   3   1      430.15      431.31     12.91 o 
  -7   3   1      192.12      199.05      6.82 o 
  -6   3   1     1018.08      998.64     10.59 o 
  -5   3   1     3039.62     3139.30     20.52 o 
  -4   3   1     5548.18     5834.37     35.93 o 
  -3   3   1     7850.56     8045.27     48.48 o 
  -2   3   1     1052.86     1009.00      7.24 o 
  -1   3   1     9011.11     9431.96     65.98 o 
   0   3   1      286.44      296.60      3.17 o 
   1   3   1      789.51      874.96      7.97 o 
   2   3   1      610.03      596.10      5.84 o 
   3   3   1     7444.26     7832.63     49.88 o 
   4   3   1      122.67      219.98      3.65 o 
   5   3   1     3318.95     3342.51     22.60 o 
   6   3   1      609.03      713.81      9.02 o 
   7   3   1     2831.70     2801.04     26.93 o 
   8   3   1       61.65       72.95      8.18 o 
   9   3   1        0.29       -0.44     10.44 o 
  10   3   1        9.64       15.49     18.13 o 
  11   3   1        6.48       10.48     24.84 o 
  12   3   1      106.44      150.89     45.91 o 
 -12   4   1        2.96       44.27     42.20 o 
 -11   4   1       23.28        5.94     35.91 o 
 -10   4   1        3.16       -3.96     14.74 o 
  -9   4   1      772.78      806.02     26.87 o 
  -8   4   1      622.62      637.44     15.62 o 
  -7   4   1     2825.91     2706.48     27.27 o 
  -6   4   1      383.34      388.91      7.47 o 
  -5   4   1     5278.40     5163.71     32.38 o 
  -4   4   1     1924.47     1905.99     13.48 o 
  -3   4   1     1970.64     2121.33     14.20 o 
  -2   4   1      331.79      394.76      3.98 o 
  -1   4   1     9880.78     9800.89     68.56 o 
   0   4   1     5596.38     5757.14     43.81 o 
   1   4   1    17249.23    17442.40    107.27 o 
   2   4   1     1060.53      981.77      7.87 o 
   3   4   1     5176.77     5287.29     35.16 o 
   4   4   1     1866.77     1884.26     14.63 o 
   5   4   1        9.87        6.46      2.46 o 
   6   4   1      325.30      354.95      7.56 o 
   7   4   1     3291.95     3188.04     29.98 o 
   8   4   1     1655.65     1643.67     28.21 o 
   9   4   1      604.27      642.23     20.29 o 
  10   4   1       62.56       61.47     16.86 o 
  11   4   1       82.79       94.31     41.34 o 
  12   4   1      132.06       97.84     45.30 o 
 -12   5   1        8.72       66.23     44.70 o 
 -11   5   1      261.37      342.70     50.21 o 
 -10   5   1      508.89      570.24     29.86 o 
  -9   5   1       64.01       67.53     14.55 o 
  -8   5   1      112.81      101.62     10.03 o 
  -7   5   1      255.09      274.20      7.30 o 
  -6   5   1       13.14       28.27      4.06 o 
  -5   5   1      658.82      713.71      8.55 o 
  -4   5   1      706.50      806.97      6.95 o 
  -3   5   1       29.34       34.41      1.76 o 
  -2   5   1     1810.13     1923.39     13.59 o 
  -1   5   1     1303.31     1424.98     10.54 o 
   0   5   1      112.31      122.67      2.72 o 
   1   5   1      985.95     1026.42      9.29 o 
   2   5   1      972.49     1057.68      9.16 o 
   3   5   1      529.33      502.87      5.64 o 
   4   5   1       73.50       86.80      4.02 o 
   5   5   1      536.35      594.19      7.77 o 
   6   5   1       10.02       26.67      4.20 o 
   7   5   1       36.15       42.02      5.72 o 
   8   5   1        0.42        1.29      6.98 o 
   9   5   1      402.02      382.51     16.95 o 
  10   5   1      346.38      344.10     59.04 o 
  11   5   1      218.50      283.18     48.83 o 
  12   5   1        8.17       49.78     42.98 o 
 -12   6   1       75.26       28.94     44.61 o 
 -11   6   1       58.02       72.60     40.74 o 
 -10   6   1      562.85      515.38     51.93 o 
  -9   6   1      804.58      835.24     26.50 o 
  -8   6   1      469.00      486.02     17.12 o 
  -7   6   1     2616.69     2647.19     28.44 o 
  -6   6   1     1389.42     1346.81     14.98 o 
  -5   6   1     3171.89     3025.55     26.04 o 
  -4   6   1      205.89      233.80      4.16 o 
  -3   6   1      897.52      933.17      8.46 o 
  -2   6   1     8104.19     8759.27     56.90 o 
  -1   6   1      550.46      433.73      4.57 o 
   0   6   1     7274.80     7195.11     49.13 o 
   1   6   1     9994.12    10251.32     72.35 o 
   2   6   1     8770.59     8677.29     60.50 o 
   3   6   1      882.33      835.21      7.55 o 
   4   6   1     7052.36     7117.91     50.72 o 
   5   6   1      506.60      461.89      8.15 o 
   6   6   1      623.18      635.54     10.85 o 
   7   6   1      912.83      906.60     17.27 o 
   8   6   1      929.21      905.16     19.97 o 
   9   6   1      375.03      384.77     19.63 o 
  10   6   1     1255.24     1299.81     75.62 o 
  11   6   1       22.33       37.29     41.69 o 
  12   6   1       64.87       85.26     45.47 o 
 -12   7   1        8.92       37.29     45.56 o 
 -11   7   1       13.18       38.58     39.79 o 
 -10   7   1      360.55      442.69     50.99 o 
  -9   7   1       20.87       24.56     13.59 o 
  -8   7   1      790.26      775.56     18.92 o 
  -7   7   1       48.40       39.45      7.98 o 
  -6   7   1      116.16      124.69      6.52 o 
  -5   7   1      692.89      669.93     10.48 o 
  -4   7   1      110.00      107.50      4.17 o 
  -3   7   1      209.14      175.82      3.70 o 
  -2   7   1     3454.33     3631.14     25.05 o 
  -1   7   1     7807.66     8657.66     59.01 o 
   0   7   1     1433.23     1737.99     14.10 o 
   1   7   1      826.08      993.11      8.43 o 
   2   7   1      509.42      669.85      6.98 o 
   3   7   1     2764.54     2797.07     21.74 o 
   4   7   1       65.31       69.90      3.86 o 
   5   7   1      793.98      783.56     12.11 o 
   6   7   1       42.10       52.28      5.78 o 
   7   7   1      912.51      876.56     20.54 o 
   8   7   1        0.10        2.86      8.62 o 
   9   7   1        0.36       -4.74     12.89 o 
  10   7   1      338.65      396.78     46.77 o 
  11   7   1      177.12      231.51     49.26 o 
  12   7   1        8.10       54.00     44.53 o 
 -11   8   1       86.52       94.48     43.92 o 
 -10   8   1       50.98       22.82     36.95 o 
  -9   8   1       38.84       41.13     14.43 o 
  -8   8   1      400.60      382.18     15.47 o 
  -7   8   1     2781.75     2694.33     37.61 o 
  -6   8   1      546.46      506.23     11.66 o 
  -5   8   1      204.48      234.00      7.76 o 
  -4   8   1     2130.44     2031.26     20.86 o 
  -3   8   1        8.90       11.73      2.12 o 
  -2   8   1     2800.24     2708.42     20.74 o 
  -1   8   1      839.64      885.18      8.78 o 
   0   8   1     2002.28     1965.87     14.87 o 
   1   8   1     4605.78     4676.98     32.50 o 
   2   8   1     6039.98     6053.70     44.48 o 
   3   8   1      230.72      214.15      4.51 o 
   4   8   1      128.18      137.87      5.47 o 
   5   8   1      770.77      718.87     12.28 o 
   6   8   1      744.40      699.46     14.59 o 
   7   8   1      147.83      157.16     10.17 o 
   8   8   1       19.37       22.63      9.36 o 
   9   8   1     1164.80     1110.83     29.81 o 
  10   8   1      299.27      275.35     46.51 o 
  11   8   1        5.91        5.00     40.31 o 
 -11   9   1       54.88       48.32     42.03 o 
 -10   9   1      801.06      866.95     66.14 o 
  -9   9   1       12.63       -6.51     15.54 o 
  -8   9   1      411.32      392.27     14.86 o 
  -7   9   1        0.22       -5.32      8.00 o 
  -6   9   1       30.40       22.85      6.51 o 
  -5   9   1     4618.83     4443.05     46.72 o 
  -4   9   1      444.31      386.31      8.85 o 
  -3   9   1     4363.76     4415.82     36.32 o 
  -2   9   1     6354.96     6022.12     45.82 o 
  -1   9   1      975.95      937.74      9.40 o 
   0   9   1      412.95      460.37      6.17 o 
   1   9   1        5.44        5.60      2.03 o 
   2   9   1      157.86      151.28      4.14 o 
   3   9   1     2753.56     2688.18     23.05 o 
   4   9   1     1320.71     1221.77     16.45 o 
   5   9   1     4717.16     4768.43     49.95 o 
   6   9   1      214.94      234.55     10.57 o 
   7   9   1     1725.19     1731.89     28.56 o 
   8   9   1       31.00       24.42     10.11 o 
   9   9   1       24.36       27.78     14.34 o 
  10   9   1      258.25      274.78     27.83 o 
  11   9   1       54.85       16.36     41.00 o 
 -11  10   1      106.67       94.91     45.91 o 
 -10  10   1       20.57       22.74     38.67 o 
  -9  10   1        7.91       29.06     16.42 o 
  -8  10   1      762.30      780.47     24.03 o 
  -7  10   1       19.64       24.45      8.93 o 
  -6  10   1      468.91      451.32     12.23 o 
  -5  10   1       53.89       71.20      6.42 o 
  -4  10   1        2.44       -0.56      4.53 o 
  -3  10   1      249.48      270.72      6.80 o 
  -2  10   1      910.27      927.77     13.56 o 
  -1  10   1     1091.11     1091.84     10.28 o 
   0  10   1      409.90      398.98      5.63 o 
   1  10   1     3766.94     3714.09     29.25 o 
   2  10   1      200.14      212.39      6.10 o 
   3  10   1      988.42     1009.08     17.74 o 
   4  10   1      278.18      258.17      8.14 o 
   5  10   1      104.09      116.02      7.89 o 
   6  10   1        2.18       -5.63      7.72 o 
   7  10   1       11.82       14.23      9.09 o 
   8  10   1       51.23       60.40     10.68 o 
   9  10   1       83.90       58.72     17.44 o 
  10  10   1       15.95       -5.09     21.58 o 
  11  10   1      211.65      112.31     42.46 o 
 -11  11   1      600.51      628.03     64.77 o 
 -10  11   1       26.17       34.45     38.93 o 
  -9  11   1      740.76      718.26     41.60 o 
  -8  11   1        4.97        3.78     13.46 o 
  -7  11   1       90.33       94.21     14.52 o 
  -6  11   1     1128.63     1024.89     21.23 o 
  -5  11   1      368.54      395.63     12.76 o 
  -4  11   1     2079.19     2099.61     29.69 o 
  -3  11   1     3527.95     3373.61     45.92 o 
  -2  11   1      598.18      637.31      9.98 o 
  -1  11   1     3174.17     3020.48     26.56 o 
   0  11   1     2051.94     1971.51     19.55 o 
   1  11   1       94.19      110.01      4.83 o 
   2  11   1       51.76       70.91      4.37 o 
   3  11   1     1957.41     1837.01     23.51 o 
   4  11   1     4278.80     4157.53     50.69 o 
   5  11   1     1185.94     1152.22     19.09 o 
   6  11   1     1423.54     1360.04     24.47 o 
   7  11   1       85.69      113.69     11.06 o 
   8  11   1      780.70      744.66     31.92 o 
   9  11   1       16.68        8.42     16.86 o 
  10  11   1       23.64       -0.42     18.92 o 
  11  11   1      333.12      411.94     57.53 o 
 -10  12   1       43.29       17.24     26.36 o 
  -9  12   1        3.96       11.22     17.07 o 
  -8  12   1       44.61       47.27     12.85 o 
  -7  12   1      918.16      945.05     22.13 o 
  -6  12   1       21.60       17.19      9.28 o 
  -5  12   1      140.47      141.96      9.70 o 
  -4  12   1       28.52       35.39      8.26 o 
  -3  12   1       58.02       58.97      6.06 o 
  -2  12   1      399.10      410.45      8.22 o 
  -1  12   1      678.60      600.19     11.38 o 
   0  12   1      349.15      323.82      8.42 o 
   1  12   1     2526.75     2308.73     29.00 o 
   2  12   1      128.58      134.11      5.41 o 
   3  12   1       54.04       52.83      5.63 o 
   4  12   1       10.35        6.46      6.63 o 
   5  12   1      261.62      241.93     11.31 o 
   6  12   1        1.82      -11.87      8.81 o 
   7  12   1      194.87      212.05     13.16 o 
   8  12   1        2.49       -3.66     11.89 o 
   9  12   1       73.45       78.64     18.61 o 
  10  12   1       19.78       24.54     19.70 o 
 -10  13   1       99.81       93.12     29.23 o 
  -9  13   1      522.46      509.16     30.16 o 
  -8  13   1      111.96       90.79     19.93 o 
  -7  13   1        2.36       12.04     10.49 o 
  -6  13   1      147.65      164.10     11.98 o 
  -5  13   1       78.24       88.02     10.80 o 
  -4  13   1     3003.34     2859.74     42.63 o 
  -3  13   1     2401.91     2241.41     31.09 o 
  -2  13   1     2607.98     2458.50     30.21 o 
  -1  13   1      809.41      793.25     14.54 o 
   0  13   1      293.76      296.18      9.74 o 
   1  13   1       72.40       60.10      7.03 o 
   2  13   1     1228.92     1149.73     19.61 o 
   3  13   1       54.59       58.35      7.43 o 
   4  13   1     1013.35      962.92     18.98 o 
   5  13   1      627.49      607.83     18.19 o 
   6  13   1     3117.90     2985.73     38.60 o 
   7  13   1       33.66       26.09     11.67 o 
   8  13   1      163.18      165.98     21.95 o 
   9  13   1      150.04      141.60     23.38 o 
  10  13   1       28.22       30.57     20.60 o 
 -10  14   1        3.48       24.92     28.33 o 
  -9  14   1      309.59      293.86     25.25 o 
  -8  14   1       55.93       64.54     15.40 o 
  -7  14   1       20.15       39.54     14.36 o 
  -6  14   1     1403.89     1366.80     29.06 o 
  -5  14   1      380.21      370.44     15.53 o 
  -4  14   1      699.58      679.92     16.79 o 
  -3  14   1      277.69      274.87     11.04 o 
  -2  14   1      204.53      183.07     10.91 o 
  -1  14   1     2436.04     2246.92     33.09 o 
   0  14   1      115.66       97.71     10.56 o 
   1  14   1     2541.93     2678.88     31.02 o 
   2  14   1      325.45      336.86     12.25 o 
   3  14   1     1666.67     1466.65     24.13 o 
   4  14   1       45.02       44.52      8.74 o 
   5  14   1       93.80       95.57     10.17 o 
   6  14   1        8.58        1.09     12.45 o 
   7  14   1      561.64      540.22     20.45 o 
   8  14   1      201.51      203.30     17.82 o 
   9  14   1      151.42      162.43     39.65 o 
  10  14   1        3.60      -38.10     76.95 o 
  -9  15   1        6.82        2.47     23.69 o 
  -8  15   1      102.78      113.65     18.70 o 
  -7  15   1       26.55       32.71     13.41 o 
  -6  15   1       11.79        1.32     10.20 o 
  -5  15   1      563.51      503.31     16.26 o 
  -4  15   1       23.18       22.33      8.97 o 
  -3  15   1      300.06      297.50     12.00 o 
  -2  15   1      366.89      396.22     17.07 o 
  -1  15   1      106.77      116.59      8.44 o 
   0  15   1       68.82       57.78      7.58 o 
   1  15   1       10.67       15.94      6.90 o 
   2  15   1        0.33       -4.94      7.24 o 
   3  15   1      570.64      520.64     15.01 o 
   4  15   1       52.44       49.73      9.35 o 
   5  15   1      122.48      135.77     11.20 o 
   6  15   1      108.27       89.97     12.60 o 
   7  15   1      197.14      174.61     16.04 o 
   8  15   1       17.41       16.70     17.66 o 
   9  15   1      379.04      387.35     32.63 o 
  -9  16   1      132.39      173.95     28.55 o 
  -8  16   1      616.62      632.01     28.59 o 
  -7  16   1      491.64      481.25     21.39 o 
  -6  16   1      526.06      570.12     21.26 o 
  -5  16   1      266.71      217.70     13.10 o 
  -4  16   1      506.37      517.96     16.28 o 
  -3  16   1        0.77        2.66      8.84 o 
  -2  16   1      627.80      621.42     16.75 o 
  -1  16   1     1004.18      929.08     18.41 o 
   0  16   1     1318.28     1214.69     20.85 o 
   1  16   1     1041.36     1062.18     19.39 o 
   2  16   1     1048.28     1006.40     23.60 o 
   3  16   1     1477.21     1512.49     27.58 o 
   4  16   1      378.43      424.31     16.27 o 
   5  16   1        0.07      -15.21     10.49 o 
   6  16   1      429.15      430.30     19.53 o 
   7  16   1      220.51      230.00     24.03 o 
   8  16   1      262.10      283.16     22.80 o 
   9  16   1      464.36      486.36     42.12 o 
  -8  17   1       33.56       66.39     21.82 o 
  -7  17   1      221.67      268.61     39.98 o 
  -6  17   1       30.00       26.03     13.94 o 
  -5  17   1      154.74      183.46     19.53 o 
  -4  17   1        0.41       -5.99     11.11 o 
  -3  17   1       75.20       82.97     14.42 o 
  -2  17   1      382.99      404.94     15.64 o 
  -1  17   1       11.80       19.04      8.62 o 
   0  17   1        9.34       10.84      7.50 o 
   1  17   1        5.52       14.61      7.74 o 
   2  17   1      230.57      236.12     14.25 o 
   3  17   1       68.66       79.94     11.31 o 
   4  17   1        1.48       -5.22     10.13 o 
   5  17   1        1.88      -10.94     12.30 o 
   6  17   1      280.31      272.81     17.77 o 
   7  17   1      223.87      202.56     18.10 o 
   8  17   1        5.59        1.85     19.56 o 
  -7  18   1      396.25      429.98     22.61 o 
  -6  18   1      110.01       81.21     15.92 o 
  -5  18   1      793.30      811.74     48.97 o 
  -4  18   1       93.74       70.02     19.82 o 
  -3  18   1      113.98      132.09     12.41 o 
  -2  18   1      170.09      153.79     12.17 o 
  -1  18   1       11.09        9.86      9.64 o 
   0  18   1     2161.13     2051.44     32.71 o 
   1  18   1      367.96      387.02     12.67 o 
   2  18   1     1277.90     1253.30     24.98 o 
   3  18   1      174.15      180.32     13.26 o 
   4  18   1      185.64      185.97     16.02 o 
   5  18   1       16.53       13.70     13.57 o 
   6  18   1       17.27       25.11     15.36 o 
   7  18   1       22.64       17.97     18.89 o 
  -7  19   1        1.73       -4.13     19.28 o 
  -6  19   1        0.26      -14.54     15.14 o 
  -5  19   1      393.78      404.77     22.34 o 
  -4  19   1       77.25       91.64     15.20 o 
  -3  19   1     1088.13     1110.78     41.07 o 
  -2  19   1       21.44       32.56     17.01 o 
  -1  19   1      274.60      268.44     13.91 o 
   0  19   1      368.82      365.68     13.12 o 
   1  19   1       37.01       23.69     10.12 o 
   2  19   1       26.59       32.82     11.08 o 
   3  19   1     1311.80     1289.28     30.91 o 
   4  19   1       74.84       88.37     15.12 o 
   5  19   1      272.77      212.48     18.28 o 
   6  19   1        5.48      -10.64     14.87 o 
   7  19   1      134.26      110.95     21.61 o 
  -6  20   1      106.95      117.66     18.28 o 
  -5  20   1       10.73        9.94     19.14 o 
  -4  20   1      148.48      143.14     16.90 o 
  -3  20   1       19.17       -5.50     14.21 o 
  -2  20   1      526.94      547.18     18.93 o 
  -1  20   1       87.54       80.63     12.47 o 
   0  20   1      287.23      344.80     14.97 o 
   1  20   1      146.90      132.09     13.04 o 
   2  20   1      431.11      459.56     17.84 o 
   3  20   1       30.36       24.60     12.48 o 
   4  20   1       14.28       23.15     15.07 o 
   5  20   1       17.99        4.07     15.88 o 
   6  20   1       45.26       56.96     18.75 o 
  -5  21   1      107.14      126.52     18.47 o 
  -4  21   1      190.12      204.90     23.47 o 
  -3  21   1      396.35      387.81     19.33 o 
  -2  21   1      184.96      169.24     14.98 o 
  -1  21   1      264.95      246.45     15.44 o 
   0  21   1      330.27      296.30     16.15 o 
   1  21   1       17.69       22.66     13.87 o 
   2  21   1       29.40       27.38     12.86 o 
   3  21   1       57.76       48.89     13.84 o 
   4  21   1       30.37        3.17     13.57 o 
   5  21   1     1027.99     1184.54     45.04 o 
  -3  22   1       66.97       42.49     14.63 o 
  -2  22   1       37.82       20.87     22.34 o 
  -1  22   1        4.54       -4.06     12.89 o 
   0  22   1      293.82      317.85     18.55 o 
   1  22   1      265.96      242.69     18.26 o 
   2  22   1       77.84       64.11     14.27 o 
   3  22   1       11.00        0.64     14.12 o 
 -12   0   2        6.24       37.55     39.02 o 
 -11   0   2      167.54      148.22     39.88 o 
 -10   0   2       83.94       53.57     31.44 o 
  -9   0   2       40.02       67.28     19.48 o 
  -8   0   2     1812.95     1740.18     35.93 o 
  -7   0   2     2327.41     2332.85     36.07 o 
  -6   0   2     4771.96     4787.67     51.93 o 
  -5   0   2     8889.30     8791.26     71.08 o 
  -4   0   2      810.07      885.19      9.72 o 
  -3   0   2    11220.29    11821.14     98.36 o 
  -2   0   2    31263.00    33940.91    283.35 o 
  -1   0   2       99.20       59.61      1.99 o 
   0   0   2     5080.98     5456.44    149.30 o 
   1   0   2     1055.37     1347.65     20.38 o 
   2   0   2    85324.16    84481.66    779.52 o 
   3   0   2     9272.25     9054.84     80.17 o 
   4   0   2       74.95       64.42      5.65 o 
   5   0   2      879.47      925.08     11.51 o 
   6   0   2       10.80       17.08      4.08 o 
   7   0   2       44.23       57.39      6.78 o 
   8   0   2     2377.37     2359.99     51.81 o 
   9   0   2       19.37       10.89     18.42 o 
  10   0   2      576.05      503.15     48.49 o 
  11   0   2      417.05      464.99     50.99 o 
  12   0   2      254.37      316.26     50.04 o 
 -12   1   2       46.74       49.76     28.40 o 
 -11   1   2        0.48       40.18     25.70 o 
 -10   1   2      238.74      239.33     21.43 o 
  -9   1   2      152.29      163.32     17.95 o 
  -8   1   2      900.14      918.87     17.23 o 
  -7   1   2       33.49       37.25      4.65 o 
  -6   1   2      848.27      852.90      8.41 o 
  -5   1   2      649.34      680.59      6.28 o 
  -4   1   2      438.63      410.24      4.30 o 
  -3   1   2       29.79       57.23      2.03 o 
  -2   1   2      530.15      467.16      4.05 o 
  -1   1   2       13.54       11.99      1.18 o 
   0   1   2      378.63      357.07     10.25 o 
   1   1   2      821.07      795.23      6.51 o 
   2   1   2    60139.64    61878.32    431.80 o 
   3   1   2      559.28      611.10      5.26 o 
   4   1   2    16610.98    17904.75     98.14 o 
   5   1   2      182.82      189.35      4.67 o 
   6   1   2      995.82     1079.18     10.22 o 
   7   1   2     1370.27     1361.25     16.01 o 
   8   1   2        1.94       14.07      6.73 o 
   9   1   2      313.54      364.69     27.78 o 
  10   1   2       48.96       66.33     19.67 o 
  11   1   2       24.27      -40.58     27.82 o 
  12   1   2       10.86       12.14     27.71 o 
 -12   2   2      198.26      168.25     32.52 o 
 -11   2   2      116.31      109.23     26.00 o 
 -10   2   2      145.92      115.30     19.88 o 
  -9   2   2        3.88       -6.21     11.91 o 
  -8   2   2      100.05      103.34     11.77 o 
  -7   2   2      834.06      876.23     14.08 o 
  -6   2   2     4490.10     4404.15     32.90 o 
  -5   2   2     2183.23     2040.38     14.30 o 
  -4   2   2      910.21      735.78      6.20 o 
  -3   2   2    10928.71    11470.02     66.94 o 
  -2   2   2       79.71       77.05      2.05 o 
  -1   2   2      182.42      174.08      1.97 o 
   0   2   2     8002.76     8135.26     71.02 o 
   1   2   2     7031.11     7117.12     52.54 o 
   2   2   2     4461.09     4356.76     31.21 o 
   3   2   2     6896.83     7016.14     42.59 o 
   4   2   2     1098.29     1156.00      8.97 o 
   5   2   2     2702.26     2785.61     19.04 o 
   6   2   2      518.86      578.81      7.72 o 
   7   2   2      262.57      284.18      7.29 o 
   8   2   2      616.73      621.81     16.55 o 
   9   2   2      239.72      262.10     17.72 o 
  10   2   2      443.20      479.29     27.45 o 
  11   2   2      348.59      298.82     31.57 o 
  12   2   2       27.26       26.45     28.68 o 
 -12   3   2      248.14      218.89     38.02 o 
 -11   3   2       53.11       83.02     31.61 o 
 -10   3   2     1262.53     1379.96     43.31 o 
  -9   3   2      127.62      154.57     15.53 o 
  -8   3   2      650.80      640.61     26.83 o 
  -7   3   2       32.72       34.08      4.99 o 
  -6   3   2      350.75      407.57      6.35 o 
  -5   3   2      761.04      849.81      7.96 o 
  -4   3   2     1980.13     1997.28     13.53 o 
  -3   3   2     6386.47     6329.31     40.67 o 
  -2   3   2     5566.24     5553.04     35.76 o 
  -1   3   2     5137.56     5229.30     36.04 o 
   0   3   2     5306.75     5501.12     44.98 o 
   1   3   2       23.48       52.01      2.23 o 
   2   3   2        4.80       11.43      1.19 o 
   3   3   2     2760.77     2961.35     21.27 o 
   4   3   2       42.60       94.72      3.06 o 
   5   3   2     4426.88     4366.64     28.55 o 
   6   3   2     4302.51     4220.38     33.74 o 
   7   3   2      974.95     1014.01     13.61 o 
   8   3   2       96.45       75.94      8.25 o 
   9   3   2      405.17      457.76     17.81 o 
  10   3   2      138.34       98.68     20.43 o 
  11   3   2        2.50       -1.72     25.65 o 
  12   3   2      208.20      119.72     46.59 o 
 -12   4   2       58.54      -25.67     40.22 o 
 -11   4   2        0.14        0.26     35.31 o 
 -10   4   2       28.81       30.71     15.54 o 
  -9   4   2      162.69      166.94     15.76 o 
  -8   4   2      588.06      569.32     16.10 o 
  -7   4   2      445.25      450.57      9.15 o 
  -6   4   2      743.67      800.58      9.68 o 
  -5   4   2      274.23      299.38      5.24 o 
  -4   4   2     3368.28     3429.40     22.16 o 
  -3   4   2      666.68      803.18      6.35 o 
  -2   4   2     2269.26     2510.15     16.75 o 
  -1   4   2     6074.79     6429.51     43.90 o 
   0   4   2       20.14       38.42      1.54 o 
   1   4   2     6058.64     6454.85     46.84 o 
   2   4   2     1426.42     1461.96     11.95 o 
   3   4   2     2368.24     2389.89     16.66 o 
   4   4   2       53.08       51.28      2.34 o 
   5   4   2      991.27     1001.26      9.78 o 
   6   4   2      277.62      262.50      6.65 o 
   7   4   2      453.81      430.66      9.09 o 
   8   4   2       65.23       63.72      8.24 o 
   9   4   2      651.81      653.42     26.76 o 
  10   4   2        8.44       10.56     17.40 o 
  11   4   2       62.74       83.37     40.31 o 
  12   4   2       35.21       70.02     44.61 o 
 -12   5   2        2.90        8.18     41.34 o 
 -11   5   2      413.12      374.48     51.68 o 
 -10   5   2       38.56       68.46     20.16 o 
  -9   5   2     1808.56     1804.74     40.01 o 
  -8   5   2      701.66      715.71     18.44 o 
  -7   5   2     2446.24     2331.45     24.63 o 
  -6   5   2      489.17      531.45      8.31 o 
  -5   5   2      316.16      321.48      6.31 o 
  -4   5   2      913.26      854.46      7.45 o 
  -3   5   2     2163.38     1998.16     13.49 o 
  -2   5   2    18377.78    19078.35    122.01 o 
  -1   5   2    15739.63    16059.57    110.94 o 
   0   5   2     9483.76     9674.99     75.23 o 
   1   5   2     1561.44     1557.72     12.32 o 
   2   5   2     3071.57     3408.71     24.91 o 
   3   5   2      548.17      691.99      6.96 o 
   4   5   2     3228.69     3290.26     23.39 o 
   5   5   2      655.32      626.13     10.03 o 
   6   5   2     3691.97     3596.60     32.36 o 
   7   5   2     1066.22     1056.33     15.32 o 
   8   5   2     2491.37     2549.09     33.75 o 
   9   5   2       36.35       36.25     12.77 o 
  10   5   2       86.71       68.53     24.99 o 
  11   5   2       44.60       53.31     36.43 o 
  12   5   2       24.88       27.56     43.24 o 
 -12   6   2       45.16       89.31     45.99 o 
 -11   6   2       58.08       50.47     39.96 o 
 -10   6   2        4.31      -20.22     27.26 o 
  -9   6   2       27.55       30.18     16.44 o 
  -8   6   2       33.78       22.76      8.94 o 
  -7   6   2       29.33       46.83      6.13 o 
  -6   6   2      444.11      407.37      8.70 o 
  -5   6   2       30.34       43.01      3.49 o 
  -4   6   2      692.31      746.35      7.45 o 
  -3   6   2     2488.89     2661.40     18.02 o 
  -2   6   2       21.60        7.03      1.53 o 
  -1   6   2      525.80      659.89      6.44 o 
   0   6   2      814.52      865.69      8.75 o 
   1   6   2        1.56       -0.93      1.32 o 
   2   6   2      570.60      556.05      7.11 o 
   3   6   2      854.15      837.09      8.30 o 
   4   6   2      523.88      553.34      6.78 o 
   5   6   2      129.82      123.55      4.97 o 
   6   6   2       50.47       42.74      4.98 o 
   7   6   2      176.61      169.20      9.14 o 
   8   6   2       52.29       32.71      9.00 o 
   9   6   2      207.18      212.77     20.03 o 
  10   6   2       21.94      -21.70     34.02 o 
  11   6   2        0.10       -9.30     38.15 o 
  12   6   2        6.00       -7.58     43.58 o 
 -12   7   2       70.55       22.22     43.32 o 
 -11   7   2      538.87      577.48     56.67 o 
 -10   7   2      284.85      266.90     44.35 o 
  -9   7   2      573.59      575.84     28.16 o 
  -8   7   2       23.34       29.23     14.29 o 
  -7   7   2     1050.31     1055.72     20.40 o 
  -6   7   2        2.21        5.14      4.99 o 
  -5   7   2      174.92      145.49      5.89 o 
  -4   7   2     9042.11     8931.17     63.79 o 
  -3   7   2     1457.94     1465.30     11.71 o 
  -2   7   2     5189.95     5097.76     36.40 o 
  -1   7   2     6923.21     6893.71     47.25 o 
   0   7   2     2467.52     2358.70     19.53 o 
   1   7   2     1133.84     1131.64     10.13 o 
   2   7   2       11.60       10.64      2.11 o 
   3   7   2       86.39      128.22      3.55 o 
   4   7   2    11064.10    11030.05     81.57 o 
   5   7   2      575.24      586.40     13.50 o 
   6   7   2     1053.36     1051.39     26.47 o 
   7   7   2      482.76      507.92     14.77 o 
   8   7   2     2652.06     2659.22     38.42 o 
   9   7   2       50.20       18.59     12.05 o 
  10   7   2       12.55      -21.54     19.34 o 
  11   7   2        6.28       14.38     38.93 o 
 -12   8   2      651.33      589.36     64.16 o 
 -11   8   2        2.49       -8.96     39.88 o 
 -10   8   2       11.14       42.63     36.60 o 
  -9   8   2      128.03      124.19     15.30 o 
  -8   8   2      918.85      920.78     23.77 o 
  -7   8   2       66.84       76.86      9.03 o 
  -6   8   2      632.01      641.48     12.91 o 
  -5   8   2       83.26       93.19      7.01 o 
  -4   8   2     7929.01     7718.60     61.71 o 
  -3   8   2        6.43       11.52      2.59 o 
  -2   8   2      184.05      192.37      4.14 o 
  -1   8   2       11.52       21.11      1.96 o 
   0   8   2      607.35      481.71      6.16 o 
   1   8   2     2875.17     2853.43     20.96 o 
   2   8   2     1647.59     1643.33     14.49 o 
   3   8   2     4741.52     4587.38     34.94 o 
   4   8   2       11.09       15.81      4.03 o 
   5   8   2     2228.59     2105.10     24.34 o 
   6   8   2       19.97       15.62      8.35 o 
   7   8   2      624.89      594.28     16.26 o 
   8   8   2      324.41      348.68     18.17 o 
   9   8   2       27.67       46.89     12.89 o 
  10   8   2       47.27       77.24     21.94 o 
  11   8   2      688.03      554.14     59.60 o 
 -11   9   2       62.81       54.60     43.32 o 
 -10   9   2      332.93      257.60     47.11 o 
  -9   9   2      351.72      299.62     19.10 o 
  -8   9   2      602.22      576.37     20.07 o 
  -7   9   2     1124.73     1090.53     23.47 o 
  -6   9   2        2.01       -4.02      5.96 o 
  -5   9   2      835.21      726.04     13.08 o 
  -4   9   2      404.85      435.34      8.61 o 
  -3   9   2     4837.67     4961.31     44.25 o 
  -2   9   2       32.07       34.18      3.01 o 
  -1   9   2     1396.02     1388.84     12.75 o 
   0   9   2     2258.23     2402.61     18.22 o 
   1   9   2      423.62      378.75      5.19 o 
   2   9   2      613.89      578.18      7.63 o 
   3   9   2       23.26       34.57      3.57 o 
   4   9   2      208.14      209.49      6.72 o 
   5   9   2     4081.10     3895.40     44.64 o 
   6   9   2      557.34      565.05     15.73 o 
   7   9   2      745.24      773.28     20.09 o 
   8   9   2       73.96       67.37     10.87 o 
   9   9   2      419.39      382.44     20.03 o 
  10   9   2        0.46      -34.74     20.11 o 
  11   9   2        2.38       -8.96     41.17 o 
 -11  10   2        2.26       -1.89     40.74 o 
 -10  10   2        2.95       -7.58     37.29 o 
  -9  10   2       22.29       47.72     15.11 o 
  -8  10   2      660.22      685.28     21.96 o 
  -7  10   2     1246.70     1221.49     23.67 o 
  -6  10   2     2584.90     2543.66     32.51 o 
  -5  10   2     2113.25     2034.43     27.71 o 
  -4  10   2     1588.22     1513.79     52.42 o 
  -3  10   2     1826.01     1718.81     22.02 o 
  -2  10   2     1219.30     1258.86     18.58 o 
  -1  10   2     1772.68     1601.55     14.54 o 
   0  10   2      551.15      525.39      6.97 o 
   1  10   2     3978.48     3910.01     31.96 o 
   2  10   2     5695.25     5601.73     46.07 o 
   3  10   2     2539.84     2459.17     25.12 o 
   4  10   2     1383.31     1341.04     19.82 o 
   5  10   2       89.32      108.57      7.49 o 
   6  10   2      259.65      266.61     11.71 o 
   7  10   2       37.69       34.42      9.13 o 
   8  10   2      272.46      268.35     14.11 o 
   9  10   2      770.41      857.19     26.52 o 
  10  10   2      268.87      282.14     28.25 o 
  11  10   2       74.20      126.35     47.54 o 
 -11  11   2        4.24      -33.85     41.51 o 
 -10  11   2        0.21       -6.20     37.98 o 
  -9  11   2      121.92       95.47     18.59 o 
  -8  11   2       99.55       75.42     13.33 o 
  -7  11   2       69.40       77.87     10.43 o 
  -6  11   2       37.77       23.80      8.52 o 
  -5  11   2     1774.57     1660.64     26.32 o 
  -4  11   2       35.69       42.07      6.90 o 
  -3  11   2      170.64      154.84      8.89 o 
  -2  11   2       72.50       76.25      5.67 o 
  -1  11   2       11.06       12.42      3.26 o 
   0  11   2        0.20        5.21      3.68 o 
   1  11   2       43.80       25.77      4.01 o 
   2  11   2       68.79       58.21      4.52 o 
   3  11   2      241.01      262.77      7.74 o 
   4  11   2      777.19      775.94     14.70 o 
   5  11   2      416.69      410.27     12.85 o 
   6  11   2      561.63      556.53     16.05 o 
   7  11   2      214.98      238.63     13.07 o 
   8  11   2       49.93       53.31     12.45 o 
   9  11   2       39.16       51.39     14.73 o 
  10  11   2        2.10      -11.76     18.32 o 
  11  11   2       13.34       22.65     43.49 o 
 -10  12   2        4.07      -49.26     36.26 o 
  -9  12   2      118.57      135.17     38.78 o 
  -8  12   2       20.28       -4.30     13.52 o 
  -7  12   2     1555.64     1598.31     28.95 o 
  -6  12   2     1387.74     1431.46     26.02 o 
  -5  12   2     2958.43     2845.61     58.00 o 
  -4  12   2       73.95       69.95      8.88 o 
  -3  12   2      884.07      946.00     24.46 o 
  -2  12   2        5.02        2.67      4.42 o 
  -1  12   2      629.80      566.70     10.36 o 
   0  12   2     5257.91     4971.97     45.62 o 
   1  12   2     1567.79     1475.11     19.43 o 
   2  12   2     4571.65     4454.25     45.59 o 
   3  12   2      563.32      535.71     11.80 o 
   4  12   2     2072.50     2050.57     28.24 o 
   5  12   2      687.96      642.12     15.26 o 
   6  12   2       61.24       78.38      9.03 o 
   7  12   2       66.58       74.62     10.23 o 
   8  12   2      319.41      270.47     17.72 o 
   9  12   2       47.38       34.49     18.40 o 
  10  12   2      390.94      391.52     26.56 o 
 -10  13   2      231.31      212.40     33.40 o 
  -9  13   2        4.56       -5.66     17.82 o 
  -8  13   2      402.47      415.82     24.86 o 
  -7  13   2      156.78      166.65     15.78 o 
  -6  13   2        5.89       15.12      9.59 o 
  -5  13   2     1034.77      988.73     22.98 o 
  -4  13   2       44.34       38.30      9.02 o 
  -3  13   2       98.36      112.19     10.83 o 
  -2  13   2     2015.54     1810.92     23.65 o 
  -1  13   2      527.92      512.23     13.89 o 
   0  13   2      268.40      277.37      7.39 o 
   1  13   2      277.95      252.23     10.92 o 
   2  13   2       18.43       15.62      4.59 o 
   3  13   2      267.53      248.22      9.13 o 
   4  13   2       69.33       77.64      8.31 o 
   5  13   2     2377.14     2288.75     42.16 o 
   6  13   2      246.09      255.94     11.92 o 
   7  13   2      282.82      304.80     19.03 o 
   8  13   2      122.51      105.93     15.54 o 
   9  13   2        6.53      -36.43     20.32 o 
  10  13   2       44.71       59.75     21.83 o 
 -10  14   2        1.51        3.93     28.78 o 
  -9  14   2      426.05      410.37     31.50 o 
  -8  14   2      285.86      286.34     25.55 o 
  -7  14   2       65.09       77.65     14.80 o 
  -6  14   2      258.04      263.26     15.07 o 
  -5  14   2      316.67      314.10     14.79 o 
  -4  14   2      320.02      290.96     13.55 o 
  -3  14   2      276.60      263.71     10.94 o 
  -2  14   2      126.95      107.77      8.33 o 
  -1  14   2      859.23      772.29     15.24 o 
   0  14   2      982.84      933.41     16.69 o 
   1  14   2      328.99      362.98     11.23 o 
   2  14   2      941.95      947.78     18.18 o 
   3  14   2      693.75      671.41     16.01 o 
   4  14   2     1063.43     1052.40     21.02 o 
   5  14   2       10.45        7.77      8.94 o 
   6  14   2       15.47       18.20      9.82 o 
   7  14   2        3.19       16.34     12.85 o 
   8  14   2      121.48      145.39     17.18 o 
   9  14   2       52.34       44.06     24.19 o 
  -9  15   2       12.76       16.06     27.13 o 
  -8  15   2      866.19      919.80     32.58 o 
  -7  15   2        5.33       -7.96     15.42 o 
  -6  15   2      398.08      397.49     17.69 o 
  -5  15   2        2.27       -8.57      9.21 o 
  -4  15   2     1341.25     1352.53     24.47 o 
  -3  15   2      999.06      991.35     20.22 o 
  -2  15   2     1175.24     1158.92     21.07 o 
  -1  15   2     2050.04     2019.21     33.80 o 
   0  15   2     1495.66     1420.73     22.10 o 
   1  15   2      114.69      110.64      8.51 o 
   2  15   2       21.93       21.26      6.40 o 
   3  15   2      634.00      596.58     16.12 o 
   4  15   2      186.03      166.18     11.04 o 
   5  15   2      411.45      406.73     15.26 o 
   6  15   2      147.57      139.64     15.25 o 
   7  15   2     1114.56     1160.25     29.65 o 
   8  15   2       98.31       94.29     18.74 o 
   9  15   2      335.40      364.35     32.16 o 
  -9  16   2       64.20        6.46     41.08 o 
  -8  16   2        1.14       12.85     30.75 o 
  -7  16   2        1.77       -7.52     13.67 o 
  -6  16   2       90.89       64.79     13.95 o 
  -5  16   2        5.19        4.94     10.15 o 
  -4  16   2      125.07      126.01     11.22 o 
  -3  16   2      605.89      591.93     16.96 o 
  -2  16   2      639.59      665.20     17.15 o 
  -1  16   2      639.63      613.81     15.43 o 
   0  16   2      579.12      548.92     14.35 o 
   1  16   2      113.88       92.22      8.53 o 
   2  16   2       18.58       17.05      9.78 o 
   3  16   2      794.93      769.63     18.87 o 
   4  16   2        8.41        6.91      9.50 o 
   5  16   2       26.39       18.48     10.81 o 
   6  16   2       75.17       56.52     13.91 o 
   7  16   2       24.05      -13.56     16.51 o 
   8  16   2      212.70      194.90     24.70 o 
  -8  17   2       11.53       23.14     18.38 o 
  -7  17   2       80.89       81.86     15.89 o 
  -6  17   2       40.63       25.93     14.33 o 
  -5  17   2        2.65       -1.49     12.73 o 
  -4  17   2      619.99      607.34     18.51 o 
  -3  17   2     1377.17     1381.72     32.29 o 
  -2  17   2     1458.38     1415.62     25.81 o 
  -1  17   2      858.77      839.98     18.38 o 
   0  17   2      566.52      594.02     15.87 o 
   1  17   2      673.36      676.73     15.16 o 
   2  17   2      413.57      424.94     14.94 o 
   3  17   2        4.59        3.26     10.54 o 
   4  17   2      350.73      345.74     15.00 o 
   5  17   2      487.93      480.03     20.67 o 
   6  17   2      757.74      738.97     25.51 o 
   7  17   2      142.46      150.21     20.36 o 
   8  17   2      180.31      157.57     21.93 o 
  -7  18   2        5.62       -5.35     17.78 o 
  -6  18   2        3.63       21.76     18.44 o 
  -5  18   2      266.89      260.77     18.02 o 
  -4  18   2      179.38      183.04     21.59 o 
  -3  18   2        9.29        4.91     10.61 o 
  -2  18   2       70.71       59.72     11.11 o 
  -1  18   2       23.07       26.57     10.14 o 
   0  18   2      241.13      232.03     11.00 o 
   1  18   2        7.43        6.94      8.22 o 
   2  18   2      304.20      293.33     12.74 o 
   3  18   2      678.99      672.17     19.54 o 
   4  18   2       51.93       57.91     14.64 o 
   5  18   2       15.46       17.38     13.93 o 
   6  18   2       10.90       -0.67     14.65 o 
   7  18   2        9.41        5.04     18.13 o 
  -7  19   2      142.07      140.05     33.66 o 
  -6  19   2      195.70      172.83     18.11 o 
  -5  19   2        3.28       -4.31     14.69 o 
  -4  19   2      150.58      157.96     16.27 o 
  -3  19   2      275.98      314.10     17.77 o 
  -2  19   2      324.84      319.38     17.25 o 
  -1  19   2      587.97      622.56     18.19 o 
   0  19   2      125.78      139.28     10.90 o 
   1  19   2      335.97      330.88     14.23 o 
   2  19   2       91.24      108.43     12.44 o 
   3  19   2        6.26       -1.25     11.30 o 
   4  19   2      452.96      437.35     23.26 o 
   5  19   2       56.82       35.63     18.32 o 
   6  19   2      481.90      460.96     22.49 o 
  -6  20   2      509.75      568.46     29.16 o 
  -5  20   2      409.43      435.25     27.67 o 
  -4  20   2      267.52      283.27     23.56 o 
  -3  20   2        3.83       -0.48     14.25 o 
  -2  20   2      307.95      293.06     20.95 o 
  -1  20   2      787.37      768.71     21.82 o 
   0  20   2       48.57       39.47     11.19 o 
   1  20   2      878.37      842.48     22.34 o 
   2  20   2       71.90       96.51     13.05 o 
   3  20   2      466.79      464.09     18.48 o 
   4  20   2      229.23      251.87     23.66 o 
   5  20   2        7.58       19.51     14.99 o 
   6  20   2       17.38       35.30     20.25 o 
  -5  21   2      186.48      203.53     28.21 o 
  -4  21   2      150.16      150.52     17.91 o 
  -3  21   2       13.35       -9.55     19.19 o 
  -2  21   2        3.66       -2.46     12.73 o 
  -1  21   2        9.79       19.01     12.74 o 
   0  21   2      304.25      268.73     15.88 o 
   1  21   2       11.22        4.70     12.45 o 
   2  21   2        0.75      -20.48     12.12 o 
   3  21   2        0.86      -10.79     12.99 o 
   4  21   2        9.03        6.30     13.94 o 
  -3  22   2       22.01       24.51     14.07 o 
  -2  22   2       74.96       97.51     14.79 o 
  -1  22   2       12.62        3.77     12.91 o 
   0  22   2      539.10      534.89     21.33 o 
   1  22   2      536.09      545.87     21.03 o 
   2  22   2      176.37      205.27     16.36 o 
   3  22   2      184.72      196.28     16.91 o 
 -12   1   3       34.56       42.67     28.01 o 
 -11   1   3      513.14      494.01     38.80 o 
 -10   1   3      148.11      118.68     19.91 o 
  -9   1   3     1727.93     1769.10     38.72 o 
  -8   1   3      688.25      678.46     13.72 o 
  -7   1   3     1990.63     1999.30     20.84 o 
  -6   1   3       74.02       70.30      3.42 o 
  -5   1   3      818.39      843.13      7.44 o 
  -4   1   3       12.75       13.49      1.62 o 
  -3   1   3     8453.63     8735.00     51.89 o 
  -2   1   3    13192.24    13288.30     84.24 o 
  -1   1   3    10342.00    10365.56     75.81 o 
   0   1   3     9310.77     9422.09    105.02 o 
   1   1   3    25826.61    26720.79    221.51 o 
   2   1   3      804.15      973.60      7.73 o 
   3   1   3       93.31       98.53      2.20 o 
   4   1   3     1802.92     2062.94     14.00 o 
   5   1   3     2660.26     2580.14     17.54 o 
   6   1   3    10359.71    10270.38     66.43 o 
   7   1   3      231.90      249.66      7.83 o 
   8   1   3     1342.45     1346.39     20.94 o 
   9   1   3      157.05      174.62     19.28 o 
  10   1   3      212.26      184.47     27.16 o 
  11   1   3       32.55       -6.74     25.24 o 
  12   1   3       36.02        3.49     28.75 o 
 -12   2   3       97.22      121.07     31.20 o 
 -11   2   3       29.61       22.79     32.77 o 
 -10   2   3      113.31      109.48     22.45 o 
  -9   2   3        1.71        1.95     12.01 o 
  -8   2   3      218.82      203.76     10.33 o 
  -7   2   3       87.18       90.11      4.73 o 
  -6   2   3     8131.03     8146.95     55.29 o 
  -5   2   3       35.00       69.21      3.11 o 
  -4   2   3     5650.33     5945.34     35.94 o 
  -3   2   3       25.14       58.03      2.86 o 
  -2   2   3     5445.20     5676.31     37.65 o 
  -1   2   3    13459.50    14533.86    106.80 o 
   0   2   3     5118.04     5684.56     56.76 o 
   1   2   3     1401.98     1409.28     12.47 o 
   2   2   3     4891.17     4892.07     34.60 o 
   3   2   3     2369.39     2361.14     15.65 o 
   4   2   3       20.44       40.83      2.06 o 
   5   2   3      378.51      393.21      5.20 o 
   6   2   3     4729.28     4831.49     33.41 o 
   7   2   3       59.94       68.76      5.23 o 
   8   2   3      619.75      589.18     14.64 o 
   9   2   3      137.28      148.57     14.58 o 
  10   2   3        7.95      -34.64     17.32 o 
  11   2   3      405.44      397.37     35.87 o 
  12   2   3       15.35        6.23     29.14 o 
 -12   3   3      251.67      331.03     35.12 o 
 -11   3   3       14.53        8.98     24.03 o 
 -10   3   3      226.53      252.62     19.83 o 
  -9   3   3      204.11      243.89     17.05 o 
  -8   3   3     1506.86     1549.48     31.63 o 
  -7   3   3      370.66      345.93      8.20 o 
  -6   3   3      862.68      792.71      8.83 o 
  -5   3   3      324.33      309.51      4.78 o 
  -4   3   3      496.44      508.48      5.26 o 
  -3   3   3     4827.22     5208.41     32.01 o 
  -2   3   3       30.48       56.13      2.49 o 
  -1   3   3     4661.90     4731.95     37.43 o 
   0   3   3    14416.30    15044.99    130.60 o 
   1   3   3      974.06      856.34      8.09 o 
   2   3   3     5246.32     5755.79     40.60 o 
   3   3   3     1083.91     1153.21      9.14 o 
   4   3   3      962.56      986.23      8.02 o 
   5   3   3     1401.78     1408.36     12.13 o 
   6   3   3      959.88      976.54     11.40 o 
   7   3   3     2493.03     2395.43     24.07 o 
   8   3   3      223.40      235.72     11.29 o 
   9   3   3     1120.46     1146.15     26.95 o 
  10   3   3      263.64      239.79     23.87 o 
  11   3   3      134.03      126.80     28.47 o 
  12   3   3       49.44       54.00     43.67 o 
 -12   4   3      219.19      205.58     49.78 o 
 -11   4   3      138.32      219.45     44.18 o 
 -10   4   3      139.87      141.07     18.22 o 
  -9   4   3        4.84       15.36     13.01 o 
  -8   4   3      164.48      161.85     12.18 o 
  -7   4   3     1675.40     1614.80     18.86 o 
  -6   4   3      135.74      168.56      5.81 o 
  -5   4   3     4599.73     4430.17     27.70 o 
  -4   4   3     9029.53     8997.83     52.79 o 
  -3   4   3     1172.13     1142.38      8.22 o 
  -2   4   3    14413.21    15153.77     98.83 o 
  -1   4   3     1058.21     1174.83      9.92 o 
   0   4   3     2551.08     2651.36     21.98 o 
   1   4   3     1635.19     1473.95     12.04 o 
   2   4   3     3912.12     3856.40     33.53 o 
   3   4   3     9023.88     9100.30     59.22 o 
   4   4   3     7844.06     7910.38     48.10 o 
   5   4   3     1198.09     1192.82     12.69 o 
   6   4   3      161.40      150.62      5.27 o 
   7   4   3       47.56       37.93      5.60 o 
   8   4   3       91.43       79.21      8.82 o 
   9   4   3      219.77      222.37     14.58 o 
  10   4   3      491.70      469.73     33.66 o 
  11   4   3      431.46      483.43     54.86 o 
  12   4   3       55.78      119.11     47.11 o 
 -12   5   3        2.20       -1.89     41.17 o 
 -11   5   3       11.35        9.90     37.46 o 
 -10   5   3      268.90      290.07     25.06 o 
  -9   5   3      308.61      336.71     19.25 o 
  -8   5   3     1088.88     1092.28     25.15 o 
  -7   5   3       51.18       82.93      5.51 o 
  -6   5   3       57.50       68.33      4.21 o 
  -5   5   3      252.64      251.13      4.49 o 
  -4   5   3       30.45       43.12      2.04 o 
  -3   5   3        2.44       18.17      2.22 o 
  -2   5   3      701.99      708.15      6.61 o 
  -1   5   3      108.36      116.42      4.19 o 
   0   5   3     2205.79     2306.85     19.55 o 
   1   5   3      640.76      707.76      7.04 o 
   2   5   3     1581.23     1642.61     14.96 o 
   3   5   3        1.29        2.98      1.70 o 
   4   5   3      226.21      236.58      4.29 o 
   5   5   3      172.22      200.79      4.80 o 
   6   5   3        0.94        3.92      4.26 o 
   7   5   3      273.72      299.72      9.52 o 
   8   5   3        0.39        4.35      7.88 o 
   9   5   3       76.31       85.13     13.91 o 
  10   5   3      109.78       49.52     36.43 o 
  11   5   3      318.97      324.52     50.21 o 
  12   5   3        2.34      -13.69     42.29 o 
 -12   6   3      105.56       86.30     44.96 o 
 -11   6   3       30.55       17.57     37.64 o 
 -10   6   3      242.95      238.20     30.48 o 
  -9   6   3       17.56        5.92     16.29 o 
  -8   6   3       12.11       15.89      9.50 o 
  -7   6   3     2019.27     2032.80     22.96 o 
  -6   6   3     1141.43     1134.21     13.10 o 
  -5   6   3     5034.40     4924.19     38.06 o 
  -4   6   3     1337.37     1178.10      9.17 o 
  -3   6   3     9690.91     9843.02     61.98 o 
  -2   6   3      218.28      154.45      5.52 o 
  -1   6   3       76.34      110.88      2.51 o 
   0   6   3      120.40       92.61      2.69 o 
   1   6   3      230.49      184.15      3.28 o 
   2   6   3    19724.13    20364.16    146.70 o 
   3   6   3     4688.23     4583.25     32.13 o 
   4   6   3     5243.52     4941.42     34.74 o 
   5   6   3      551.64      549.43      9.36 o 
   6   6   3      673.68      671.49     16.50 o 
   7   6   3      111.72      109.04      8.39 o 
   8   6   3      810.55      820.40     19.61 o 
   9   6   3       36.12       32.98     13.57 o 
  10   6   3      413.23      421.57     29.07 o 
  11   6   3        8.29        2.15     39.70 o 
  12   6   3      649.57      483.86     61.41 o 
 -12   7   3       15.03      -23.17     42.46 o 
 -11   7   3       28.93        4.39     37.64 o 
 -10   7   3      230.92      239.43     42.89 o 
  -9   7   3       25.39       11.68     22.46 o 
  -8   7   3     1520.10     1525.72     30.16 o 
  -7   7   3      450.20      460.74     11.67 o 
  -6   7   3      258.17      267.74      7.53 o 
  -5   7   3      102.98       94.86      4.92 o 
  -4   7   3       26.15       26.59      2.98 o 
  -3   7   3     1341.33     1348.02     12.20 o 
  -2   7   3       56.21       52.37      2.45 o 
  -1   7   3      804.34      791.03      7.42 o 
   0   7   3     1434.20     1434.13     13.49 o 
   1   7   3      599.20      541.07      5.81 o 
   2   7   3     2468.18     2640.29     19.87 o 
   3   7   3     1450.72     1503.19     13.04 o 
   4   7   3      234.56      247.84      6.07 o 
   5   7   3     1133.16     1080.98     14.78 o 
   6   7   3        9.93        9.87      5.63 o 
   7   7   3      788.58      759.16     19.53 o 
   8   7   3        2.90        7.08      9.10 o 
   9   7   3      425.95      443.00     22.17 o 
  10   7   3      118.19       95.33     33.07 o 
  11   7   3       59.47       60.29     42.63 o 
 -12   8   3       42.48       55.21     45.91 o 
 -11   8   3      249.57      235.30     48.49 o 
 -10   8   3       94.43       66.92     37.55 o 
  -9   8   3       36.64       23.44     18.52 o 
  -8   8   3       30.14       30.70     10.88 o 
  -7   8   3      323.18      357.48     12.54 o 
  -6   8   3     1372.05     1344.16     16.92 o 
  -5   8   3     2842.96     3032.10     28.85 o 
  -4   8   3     2268.51     2178.03     22.80 o 
  -3   8   3     1376.11     1303.65     14.25 o 
  -2   8   3     1022.18     1065.42     10.00 o 
  -1   8   3      687.18      697.50      7.07 o 
   0   8   3     2304.53     2549.85     21.43 o 
   1   8   3     4049.20     3977.57     29.11 o 
   2   8   3      433.13      337.52      5.23 o 
   3   8   3     1194.54     1206.25     13.05 o 
   4   8   3     2536.79     2536.60     24.72 o 
   5   8   3     1699.39     1654.58     20.68 o 
   6   8   3      605.69      595.50     15.41 o 
   7   8   3      109.43      100.62      9.54 o 
   8   8   3        6.62      -14.96      9.14 o 
   9   8   3      264.24      247.56     15.63 o 
  10   8   3      102.17      143.32     24.18 o 
  11   8   3       86.29       51.16     43.32 o 
 -11   9   3        2.44      -13.44     40.13 o 
 -10   9   3      496.39      550.60     56.84 o 
  -9   9   3      405.73      439.46     26.02 o 
  -8   9   3     1419.07     1344.93     29.22 o 
  -7   9   3       47.72       42.08      8.69 o 
  -6   9   3     1226.36     1157.52     18.69 o 
  -5   9   3        0.64        0.74      4.80 o 
  -4   9   3        7.99        8.29      4.41 o 
  -3   9   3     1999.10     1936.03     19.91 o 
  -2   9   3     2194.04     2114.84     18.42 o 
  -1   9   3     3199.96     3111.25     22.84 o 
   0   9   3    10463.90    10338.39     71.72 o 
   1   9   3      539.77      525.16      6.40 o 
   2   9   3      247.49      248.34      5.59 o 
   3   9   3      342.84      318.92      6.79 o 
   4   9   3      566.06      581.11     10.77 o 
   5   9   3     2377.33     2373.36     28.59 o 
   6   9   3      548.96      516.40     14.60 o 
   7   9   3     2015.38     1997.58     31.46 o 
   8   9   3      101.69      104.63     13.07 o 
   9   9   3      197.04      213.15     16.64 o 
  10   9   3        2.45       -1.23     20.59 o 
  11   9   3        7.17      -30.66     40.57 o 
 -11  10   3        2.44       -6.29     40.22 o 
 -10  10   3        0.98      -35.40     35.57 o 
  -9  10   3       25.03       51.49     19.17 o 
  -8  10   3      801.96      797.38     23.55 o 
  -7  10   3      269.90      277.58     17.39 o 
  -6  10   3      346.84      335.08     12.25 o 
  -5  10   3      889.69      817.52     17.05 o 
  -4  10   3      845.39      852.07     21.45 o 
  -3  10   3      698.51      669.26     10.78 o 
  -2  10   3      157.17      201.52      5.42 o 
  -1  10   3      375.94      390.00      6.26 o 
   0  10   3       46.26       57.19      3.28 o 
   1  10   3      479.01      484.92      7.55 o 
   2  10   3     1472.61     1410.79     16.52 o 
   3  10   3     3873.67     3847.35     33.33 o 
   4  10   3       42.96       58.82      5.54 o 
   5  10   3        5.90       16.24      6.23 o 
   6  10   3      271.40      253.25     11.37 o 
   7  10   3        5.14      -11.00      8.54 o 
   8  10   3       42.71       23.79     10.57 o 
   9  10   3       56.29       33.11     13.81 o 
  10  10   3       92.06       93.62     24.14 o 
  11  10   3      274.62      220.48     51.59 o 
 -11  11   3      416.20      483.94     60.20 o 
 -10  11   3       30.56      -13.78     38.76 o 
  -9  11   3      779.50      788.97     41.42 o 
  -8  11   3      164.74      189.75     15.03 o 
  -7  11   3     1435.40     1372.22     25.83 o 
  -6  11   3      490.27      451.23     16.29 o 
  -5  11   3      337.29      314.33     12.79 o 
  -4  11   3      387.26      389.54     11.87 o 
  -3  11   3     1954.78     1871.15     29.50 o 
  -2  11   3     2248.43     2266.46     30.48 o 
  -1  11   3     5841.84     5511.88     56.37 o 
   0  11   3     1642.04     1618.98     16.50 o 
   1  11   3     3857.07     3776.67     37.72 o 
   2  11   3     2307.90     2054.69     22.93 o 
   3  11   3      444.77      474.71     10.26 o 
   4  11   3     1074.50     1029.71     16.87 o 
   5  11   3      772.88      724.34     15.43 o 
   6  11   3     1918.41     1838.93     26.99 o 
   7  11   3      492.16      513.60     15.09 o 
   8  11   3     1275.75     1278.56     29.15 o 
   9  11   3       17.51       20.28     14.37 o 
  10  11   3       90.62      111.78     21.01 o 
 -10  12   3       70.90       70.19     41.69 o 
  -9  12   3      106.11       98.64     27.01 o 
  -8  12   3        4.78      -14.85     13.74 o 
  -7  12   3      185.96      228.00     17.20 o 
  -6  12   3       86.93       97.65     10.25 o 
  -5  12   3      343.34      327.59     16.30 o 
  -4  12   3     1795.88     1640.26     28.24 o 
  -3  12   3       18.22       31.79      7.52 o 
  -2  12   3      676.70      589.95     11.79 o 
  -1  12   3       54.28       58.16      4.99 o 
   0  12   3       66.15       45.98      4.44 o 
   1  12   3      546.97      479.53     10.50 o 
   2  12   3       38.07       40.48      4.93 o 
   3  12   3        9.95       14.79      5.54 o 
   4  12   3      593.77      599.82     14.65 o 
   5  12   3       13.58       21.34      7.64 o 
   6  12   3       35.21       42.49      8.59 o 
   7  12   3      168.65      142.97     10.90 o 
   8  12   3       30.23       12.55     14.43 o 
   9  12   3       30.08       51.23     15.41 o 
  10  12   3       21.43       11.51     19.47 o 
 -10  13   3       14.12        0.74     42.20 o 
  -9  13   3      483.20      549.20     38.76 o 
  -8  13   3      266.99      252.99     28.39 o 
  -7  13   3      848.60      799.04     21.25 o 
  -6  13   3       78.96       80.79     10.54 o 
  -5  13   3       96.49       96.81     14.11 o 
  -4  13   3        9.76       15.47     10.18 o 
  -3  13   3      526.06      522.56     13.58 o 
  -2  13   3     3501.90     3268.20     43.28 o 
  -1  13   3     1265.18     1276.33     16.15 o 
   0  13   3     2019.21     2052.72     22.43 o 
   1  13   3     1341.02     1317.77     26.49 o 
   2  13   3       29.42       28.90      5.37 o 
   3  13   3      528.95      524.13     12.35 o 
   4  13   3      601.04      541.18     14.67 o 
   5  13   3        6.88       22.10      8.52 o 
   6  13   3     1344.72     1353.64     23.36 o 
   7  13   3       13.23        4.64     11.50 o 
   8  13   3      689.15      650.07     24.28 o 
   9  13   3      218.06      202.57     18.70 o 
  10  13   3       65.06       63.23     22.10 o 
 -10  14   3       18.63       46.59     28.56 o 
  -9  14   3      222.37      219.36     31.33 o 
  -8  14   3        4.27      -14.52     16.75 o 
  -7  14   3       92.81       71.70     25.16 o 
  -6  14   3     1318.65     1243.96     28.26 o 
  -5  14   3      266.98      292.49     14.83 o 
  -4  14   3     2081.06     2087.62     35.13 o 
  -3  14   3       14.14       10.05      6.60 o 
  -2  14   3     3086.67     2837.34     34.01 o 
  -1  14   3      174.05      178.47      7.36 o 
   0  14   3       39.78       39.48      5.60 o 
   1  14   3     1338.29     1232.48     18.09 o 
   2  14   3      564.00      514.57     11.43 o 
   3  14   3     2806.65     2706.66     36.73 o 
   4  14   3      510.70      494.73     15.64 o 
   5  14   3       49.34       63.68      9.67 o 
   6  14   3      300.70      324.95     14.25 o 
   7  14   3        7.59      -11.81     17.83 o 
   8  14   3       15.51       -7.19     15.82 o 
   9  14   3      437.56      430.40     23.12 o 
  -9  15   3       16.66      -12.78     44.14 o 
  -8  15   3      276.48      264.05     27.69 o 
  -7  15   3        0.66       -3.11     15.29 o 
  -6  15   3      136.25      140.53     15.49 o 
  -5  15   3       19.84       13.50     11.32 o 
  -4  15   3      125.16       97.61     13.41 o 
  -3  15   3      256.25      250.46     12.14 o 
  -2  15   3      137.38      155.33     15.44 o 
  -1  15   3       47.33       36.91      7.27 o 
   0  15   3     1265.73     1251.48     20.50 o 
   1  15   3      230.92      224.11      9.96 o 
   2  15   3      179.47      176.16      9.25 o 
   3  15   3       46.93       37.57      8.38 o 
   4  15   3       98.35      101.89     10.31 o 
   5  15   3       34.66       23.26      9.69 o 
   6  15   3       20.60        0.86     11.03 o 
   7  15   3      264.62      261.40     19.96 o 
   8  15   3      156.02      166.28     27.30 o 
   9  15   3      222.00      238.55     72.99 o 
  -9  16   3      119.68       84.01     26.13 o 
  -8  16   3       73.62       47.92     25.51 o 
  -7  16   3       52.55       68.04     23.00 o 
  -6  16   3      568.96      599.72     23.85 o 
  -5  16   3      657.78      646.15     19.25 o 
  -4  16   3      449.85      466.92     18.13 o 
  -3  16   3      920.97      823.68     20.70 o 
  -2  16   3      892.65      886.59     25.25 o 
  -1  16   3        2.41       -0.16      7.43 o 
   0  16   3      140.10      137.21      9.47 o 
   1  16   3      926.85      867.74     16.32 o 
   2  16   3     1483.94     1498.99     25.61 o 
   3  16   3     1302.74     1280.53     24.05 o 
   4  16   3      577.80      605.56     17.60 o 
   5  16   3      606.39      654.97     19.93 o 
   6  16   3       42.25       32.90     13.53 o 
   7  16   3       66.16       81.05     25.36 o 
   8  16   3       20.78       21.40     18.04 o 
  -8  17   3        7.80       13.12     18.44 o 
  -7  17   3       59.82       65.71     18.73 o 
  -6  17   3       63.39       53.09     14.62 o 
  -5  17   3       42.88       35.91     12.41 o 
  -4  17   3        2.08       -8.51     10.25 o 
  -3  17   3       34.95       56.56     11.41 o 
  -2  17   3        0.77       12.68     13.19 o 
  -1  17   3        9.71       -5.32      8.77 o 
   0  17   3      391.02      416.80     13.45 o 
   1  17   3      165.70      163.49     10.16 o 
   2  17   3      350.14      371.02     14.78 o 
   3  17   3       74.30       80.76     17.33 o 
   4  17   3      104.00      104.39     11.81 o 
   5  17   3       37.37       25.00     20.33 o 
   6  17   3      103.56      114.13     15.70 o 
   7  17   3       32.17       34.13     18.49 o 
   8  17   3      229.08      240.79     41.73 o 
  -7  18   3       88.29       84.06     19.59 o 
  -6  18   3       94.21      107.93     16.32 o 
  -5  18   3     1643.92     1678.30     36.11 o 
  -4  18   3       94.00       74.81     14.06 o 
  -3  18   3     2183.17     2153.31     37.26 o 
  -2  18   3       67.16       51.55     10.72 o 
  -1  18   3      220.18      234.86     13.22 o 
   0  18   3      385.65      347.72     12.17 o 
   1  18   3      122.00      140.63     10.05 o 
   2  18   3      294.71      300.08     12.95 o 
   3  18   3      636.21      673.61     21.02 o 
   4  18   3     1010.82     1020.43     27.67 o 
   5  18   3      508.95      541.35     21.89 o 
   6  18   3      168.98      228.16     37.07 o 
   7  18   3        2.78        0.54     18.50 o 
  -7  19   3       88.16      116.82     20.83 o 
  -6  19   3      221.69      199.36     28.90 o 
  -5  19   3       70.58       55.22     15.27 o 
  -4  19   3       71.08       53.98     22.04 o 
  -3  19   3       43.03       36.19     13.55 o 
  -2  19   3      102.90      102.56     13.47 o 
  -1  19   3      774.09      795.03     22.60 o 
   0  19   3      171.91      150.08     11.16 o 
   1  19   3        7.00        8.01      9.28 o 
   2  19   3      510.06      520.66     16.74 o 
   3  19   3      263.96      267.15     15.21 o 
   4  19   3        4.67      -23.24     11.62 o 
   5  19   3      259.72      236.82     16.26 o 
   6  19   3       17.29       37.09     16.18 o 
  -6  20   3      207.46      175.12     22.89 o 
  -5  20   3      406.36      414.18     29.66 o 
  -4  20   3       55.09       55.37     15.56 o 
  -3  20   3       64.99       50.80     16.45 o 
  -2  20   3       12.01        6.83     13.44 o 
  -1  20   3       61.71       80.91     12.79 o 
   0  20   3      188.09      195.15     13.30 o 
   1  20   3       14.41       15.44     11.69 o 
   2  20   3      207.25      226.45     15.05 o 
   3  20   3       40.20       43.50     14.53 o 
   4  20   3       57.17       60.32     17.47 o 
   5  20   3       31.77       26.17     15.78 o 
  -5  21   3        1.06      -15.59     18.78 o 
  -4  21   3       48.58       36.82     17.80 o 
  -3  21   3      108.61      152.33     30.17 o 
  -2  21   3      903.49      889.66     24.49 o 
  -1  21   3      403.90      405.37     17.82 o 
   0  21   3      607.42      633.62     20.14 o 
   1  21   3      120.98      123.07     16.49 o 
   2  21   3      717.72      791.55     23.27 o 
   3  21   3        2.36       -7.39     12.86 o 
   4  21   3       73.78       60.06     17.90 o 
  -3  22   3       17.69       27.64     14.43 o 
  -2  22   3       71.18       70.27     14.58 o 
  -1  22   3       25.77       26.96     13.54 o 
   0  22   3       94.67       96.10     14.11 o 
   1  22   3       38.09       57.86     14.24 o 
   2  22   3       38.87       33.70     14.03 o 
   3  22   3       23.08       14.25     13.99 o 
 -12   0   4      364.58      495.74     54.69 o 
 -11   0   4      498.55      522.87     51.50 o 
 -10   0   4       26.56       40.48     30.57 o 
  -9   0   4      155.80      130.65     27.99 o 
  -8   0   4      305.11      322.51     15.89 o 
  -7   0   4     1247.42     1273.24     28.25 o 
  -6   0   4       25.81       19.57      4.42 o 
  -5   0   4    10139.05    10595.18     89.71 o 
  -4   0   4     3218.61     3213.33     29.25 o 
  -3   0   4    17845.60    17647.87    144.49 o 
  -2   0   4      143.12      124.35      5.24 o 
  -1   0   4     5143.39     5632.20     55.57 o 
   0   0   4    13592.51    14852.96    165.94 o 
   1   0   4     6767.36     7017.32     86.33 o 
   2   0   4     4391.32     4186.90     44.77 o 
   3   0   4     4859.79     4581.98     40.56 o 
   4   0   4      358.92      265.95      6.01 o 
   5   0   4     7708.50     7747.28     76.13 o 
   6   0   4     3807.37     3799.84     38.18 o 
   7   0   4      642.70      622.13     13.41 o 
   8   0   4      329.50      313.08     15.18 o 
   9   0   4      152.16      116.34     29.54 o 
  10   0   4      659.95      668.86     54.17 o 
  11   0   4       11.44        7.32     36.95 o 
  12   0   4      474.24      429.42     55.55 o 
 -12   1   4      146.79      119.78     43.06 o 
 -11   1   4       22.08       43.14     24.80 o 
 -10   1   4       82.85      113.27     22.88 o 
  -9   1   4        7.30        8.54     12.19 o 
  -8   1   4      531.41      540.66     13.17 o 
  -7   1   4       30.21       41.36      4.85 o 
  -6   1   4     2811.00     2828.45     21.61 o 
  -5   1   4      111.64      105.41      2.86 o 
  -4   1   4       43.65       77.82      2.36 o 
  -3   1   4      104.44      115.87      2.42 o 
  -2   1   4     3488.81     3398.19     24.48 o 
  -1   1   4       36.11       54.35      2.26 o 
   0   1   4    41788.79    43594.56    374.69 o 
   1   1   4      398.02      386.68      5.14 o 
   2   1   4     2277.36     2689.31     21.15 o 
   3   1   4      196.92      192.16      2.99 o 
   4   1   4     3253.81     3644.49     23.35 o 
   5   1   4      277.49      303.59      4.79 o 
   6   1   4      416.12      478.13      6.74 o 
   7   1   4     1326.85     1300.70     13.69 o 
   8   1   4       24.12       46.88      8.00 o 
   9   1   4      219.11      219.72     16.08 o 
  10   1   4        8.80       11.97     17.90 o 
  11   1   4        6.01      -47.94     24.40 o 
  12   1   4       11.42      -29.63     27.01 o 
 -12   2   4       65.52       73.77     30.26 o 
 -11   2   4      311.91      326.79     32.50 o 
 -10   2   4      609.33      612.70     47.08 o 
  -9   2   4      474.62      450.18     20.33 o 
  -8   2   4       47.58       41.82      6.99 o 
  -7   2   4       15.56       12.87      4.38 o 
  -6   2   4     1855.90     1781.00     15.83 o 
  -5   2   4     5986.31     6119.46     38.40 o 
  -4   2   4      892.95      791.37      6.57 o 
  -3   2   4    12826.03    13298.70     85.54 o 
  -2   2   4     4284.07     4130.35     29.30 o 
  -1   2   4    14520.48    14897.15    108.73 o 
   0   2   4     1973.46     2209.60     21.00 o 
   1   2   4    10539.06    10841.55    106.51 o 
   2   2   4     1022.49      947.98      8.72 o 
   3   2   4     4281.43     4216.84     26.76 o 
   4   2   4     9767.72    10149.46     60.49 o 
   5   2   4     3703.90     3560.08     23.96 o 
   6   2   4       23.22       31.67      3.72 o 
   7   2   4      966.94      952.17     12.07 o 
   8   2   4      999.38      973.93     21.34 o 
   9   2   4      346.58      348.67     17.97 o 
  10   2   4      589.11      605.59     30.38 o 
  11   2   4       43.42       48.55     27.40 o 
  12   2   4       27.37       -6.07     28.20 o 
 -12   3   4       63.38       10.49     27.56 o 
 -11   3   4       48.21       12.59     24.34 o 
 -10   3   4      358.13      372.46     21.10 o 
  -9   3   4       22.94       22.15     13.41 o 
  -8   3   4     3039.06     3144.33     43.13 o 
  -7   3   4      116.61      128.68      5.87 o 
  -6   3   4      124.89      109.06      3.93 o 
  -5   3   4     2080.37     2038.17     15.15 o 
  -4   3   4      576.44      622.10      5.67 o 
  -3   3   4      254.08      308.46      3.47 o 
  -2   3   4     5043.56     5060.86     32.98 o 
  -1   3   4      884.51      769.76      7.28 o 
   0   3   4    13868.78    14162.42    123.43 o 
   1   3   4     4485.19     4557.68     41.56 o 
   2   3   4     1304.56     1312.43     11.99 o 
   3   3   4      204.99      166.72      3.01 o 
   4   3   4       59.78       81.52      2.51 o 
   5   3   4      802.47      768.12      9.30 o 
   6   3   4       62.17       49.68      3.80 o 
   7   3   4      974.65      995.17     13.36 o 
   8   3   4       35.12       52.28      8.92 o 
   9   3   4     1016.72     1027.69     25.75 o 
  10   3   4        4.86       -5.37     18.18 o 
  11   3   4       63.80       65.34     28.35 o 
  12   3   4        0.54      -19.12     41.25 o 
 -12   4   4       48.80       33.16     39.45 o 
 -11   4   4        2.37       88.97     38.24 o 
 -10   4   4        8.11       -0.58     14.86 o 
  -9   4   4      285.91      270.96     17.78 o 
  -8   4   4      351.50      358.50     13.42 o 
  -7   4   4        9.93        0.80      4.83 o 
  -6   4   4      141.96      171.02      4.61 o 
  -5   4   4      413.00      439.52      5.39 o 
  -4   4   4    10299.08    11080.59     62.99 o 
  -3   4   4      160.41      269.65      3.38 o 
  -2   4   4     1172.24     1176.37      9.38 o 
  -1   4   4       49.29       70.13      2.99 o 
   0   4   4     1796.73     1944.09     16.47 o 
   1   4   4     2047.58     2124.69     17.99 o 
   2   4   4       29.35       41.71      1.95 o 
   3   4   4     1191.03     1175.26      9.63 o 
   4   4   4     1626.95     1720.45     12.18 o 
   5   4   4      214.39      183.28      4.64 o 
   6   4   4      183.29      218.71      6.14 o 
   7   4   4        1.62        2.79      5.17 o 
   8   4   4        1.09       -4.62      7.65 o 
   9   4   4      193.61      204.98     14.85 o 
  10   4   4      807.44      787.83     40.04 o 
  11   4   4      137.55      155.11     41.51 o 
  12   4   4        3.80      -67.01     40.57 o 
 -12   5   4      130.58      100.08     46.85 o 
 -11   5   4       10.85       45.65     34.54 o 
 -10   5   4      219.14      226.89     22.39 o 
  -9   5   4     2021.43     2067.45     43.48 o 
  -8   5   4      338.79      350.76     13.35 o 
  -7   5   4     5043.93     4817.82     44.06 o 
  -6   5   4     2553.46     2588.12     22.19 o 
  -5   5   4     2117.47     2125.59     16.12 o 
  -4   5   4      278.97      332.22      4.10 o 
  -3   5   4     1541.06     1596.48     12.18 o 
  -2   5   4     6591.56     6721.28     44.28 o 
  -1   5   4     2324.60     2149.08     19.32 o 
   0   5   4     1788.52     1506.19     13.76 o 
   1   5   4    33700.61    34792.06    245.29 o 
   2   5   4     3445.46     3438.51     24.73 o 
   3   5   4     3959.00     3990.94     27.53 o 
   4   5   4      214.12      255.18      4.49 o 
   5   5   4      427.53      469.37      7.11 o 
   6   5   4     3933.57     3840.31     35.79 o 
   7   5   4      912.69      897.13     15.13 o 
   8   5   4     1218.03     1237.07     21.77 o 
   9   5   4     1004.63     1039.54     29.04 o 
  10   5   4      310.32      275.41     31.78 o 
  11   5   4       81.47       51.93     41.51 o 
  12   5   4        3.38      -44.27     41.69 o 
 -12   6   4       21.17       50.21     45.56 o 
 -11   6   4       85.36       98.27     38.24 o 
 -10   6   4       99.29       70.33     26.18 o 
  -9   6   4       17.30       26.84     17.01 o 
  -8   6   4       10.89        0.76      6.57 o 
  -7   6   4       52.01       38.39      5.86 o 
  -6   6   4        1.74        1.76      3.71 o 
  -5   6   4      236.12      253.30      5.71 o 
  -4   6   4      111.84      103.25      3.05 o 
  -3   6   4     1320.36     1330.58     10.38 o 
  -2   6   4     1613.03     1875.56     15.11 o 
  -1   6   4      119.38      129.41      2.83 o 
   0   6   4     1861.11     2124.15     16.88 o 
   1   6   4     1048.25     1206.66     10.59 o 
   2   6   4      100.81       95.61      2.81 o 
   3   6   4       75.01       64.94      2.74 o 
   4   6   4        2.06       13.22      2.55 o 
   5   6   4      217.53      228.88      6.54 o 
   6   6   4      131.83      160.32      9.60 o 
   7   6   4       81.08       91.90      8.12 o 
   8   6   4       57.12       38.14      9.43 o 
   9   6   4       57.28       48.08     12.00 o 
  10   6   4        7.88       20.04     39.79 o 
  11   6   4       24.20       38.41     38.84 o 
 -12   7   4        3.22       15.76     43.49 o 
 -11   7   4      202.46      165.45     45.73 o 
 -10   7   4       25.45        4.22     33.50 o 
  -9   7   4      867.19      852.14     33.93 o 
  -8   7   4      875.94      917.71     27.01 o 
  -7   7   4     1707.43     1722.75     25.10 o 
  -6   7   4      569.04      508.54     10.31 o 
  -5   7   4      590.66      635.32      9.63 o 
  -4   7   4      312.87      320.60      6.40 o 
  -3   7   4      101.82      115.88      3.32 o 
  -2   7   4      710.74      681.16      6.74 o 
  -1   7   4     9127.92     9402.67     65.37 o 
   0   7   4     3667.15     3747.25     29.52 o 
   1   7   4     3765.22     3512.40     26.45 o 
   2   7   4     1821.95     1748.64     14.94 o 
   3   7   4     2846.83     2956.44     21.12 o 
   4   7   4      774.64      743.14     11.32 o 
   5   7   4      813.21      792.05     12.50 o 
   6   7   4     1694.77     1676.60     22.69 o 
   7   7   4      371.33      359.81     12.90 o 
   8   7   4      661.39      677.02     18.36 o 
   9   7   4      165.72      160.36     13.21 o 
  10   7   4      598.00      580.09     32.63 o 
  11   7   4        2.14      -33.85     38.84 o 
 -12   8   4      143.19      160.28     49.78 o 
 -11   8   4       74.78      148.65     45.13 o 
 -10   8   4      248.53      256.48     44.79 o 
  -9   8   4      846.95      864.63     34.99 o 
  -8   8   4      267.96      299.38     14.99 o 
  -7   8   4       17.76        9.68      5.74 o 
  -6   8   4      671.64      736.76     12.34 o 
  -5   8   4       28.06       35.74      4.76 o 
  -4   8   4     5331.17     5072.57     48.54 o 
  -3   8   4     2756.12     2571.95     21.67 o 
  -2   8   4     6228.01     6305.55     45.00 o 
  -1   8   4        7.21        9.20      2.09 o 
   0   8   4      118.85      136.06      3.40 o 
   1   8   4      747.54      819.28      7.99 o 
   2   8   4       10.99       15.47      2.32 o 
   3   8   4     3836.11     3666.24     29.69 o 
   4   8   4     3942.56     3815.14     34.67 o 
   5   8   4     1219.37     1137.05     17.27 o 
   6   8   4      218.32      241.49     12.20 o 
   7   8   4        3.13        1.75      7.76 o 
   8   8   4        3.47       -7.59      9.25 o 
   9   8   4      158.57      126.23     13.89 o 
  10   8   4       84.45       64.83     23.94 o 
  11   8   4      432.34      519.51     59.43 o 
 -11   9   4        2.69      -26.87     39.27 o 
 -10   9   4      734.18      649.39     59.25 o 
  -9   9   4       10.10      -11.24     21.28 o 
  -8   9   4       81.34       70.04     12.17 o 
  -7   9   4      634.50      661.18     17.48 o 
  -6   9   4      789.11      725.53     15.05 o 
  -5   9   4        6.16        4.42      5.13 o 
  -4   9   4      794.78      808.78     12.60 o 
  -3   9   4       21.69       16.71      3.64 o 
  -2   9   4     2232.65     2210.78     19.15 o 
  -1   9   4     3493.27     3409.35     26.54 o 
   0   9   4     1846.15     1957.84     15.76 o 
   1   9   4     2054.89     1905.52     15.98 o 
   2   9   4     2426.67     2541.68     21.69 o 
   3   9   4      117.50      142.97      4.76 o 
   4   9   4     1136.17     1096.95     14.37 o 
   5   9   4      755.78      685.18     12.38 o 
   6   9   4      113.04      105.23      8.10 o 
   7   9   4     1385.15     1283.92     24.41 o 
   8   9   4      211.64      178.38     12.74 o 
   9   9   4       15.47       19.01     17.34 o 
  10   9   4       54.67       65.01     23.34 o 
  11   9   4      202.64      193.01     49.18 o 
 -11  10   4      268.32      242.27     52.11 o 
 -10  10   4       83.53       90.35     37.72 o 
  -9  10   4      117.26      135.30     41.27 o 
  -8  10   4        8.34       11.48     11.66 o 
  -7  10   4        6.24       -0.29      8.85 o 
  -6  10   4      796.69      782.02     17.85 o 
  -5  10   4     4780.14     4527.16     50.26 o 
  -4  10   4     2159.48     2183.59     38.99 o 
  -3  10   4      112.59      131.32      5.67 o 
  -2  10   4     2145.85     2253.70     21.47 o 
  -1  10   4     8414.97     8216.18     66.68 o 
   0  10   4      585.45      631.51      8.32 o 
   1  10   4     2588.39     2440.02     22.34 o 
   2  10   4      118.04      113.73      4.98 o 
   3  10   4     1855.19     1833.02     19.08 o 
   4  10   4     1527.71     1494.55     18.86 o 
   5  10   4     1416.53     1373.65     19.57 o 
   6  10   4      674.22      659.54     15.20 o 
   7  10   4      764.58      738.20     19.06 o 
   8  10   4       67.05       76.73     13.48 o 
   9  10   4      178.99      187.38     17.10 o 
  10  10   4      251.59      280.14     24.05 o 
  11  10   4       77.50       66.83     46.34 o 
 -11  11   4        5.52        3.96     42.80 o 
 -10  11   4      349.99      273.02     48.40 o 
  -9  11   4      241.49      234.33     28.79 o 
  -8  11   4       27.68       34.43     12.31 o 
  -7  11   4        2.46        2.39      9.27 o 
  -6  11   4       47.17       38.25      8.71 o 
  -5  11   4      314.36      288.62     11.43 o 
  -4  11   4      113.15       94.94      6.95 o 
  -3  11   4      322.04      346.96     10.25 o 
  -2  11   4        0.06        1.33      3.75 o 
  -1  11   4      103.82      106.65      4.98 o 
   0  11   4        4.44        6.60      3.45 o 
   1  11   4     1472.32     1335.29     16.27 o 
   2  11   4     1024.10      917.80     17.62 o 
   3  11   4       55.24       64.60      5.21 o 
   4  11   4      234.49      246.13     11.30 o 
   5  11   4      329.73      345.74     12.13 o 
   6  11   4      640.85      607.04     15.33 o 
   7  11   4       10.96        7.20      9.68 o 
   8  11   4      110.38      127.01     13.75 o 
   9  11   4       49.52       53.93     14.98 o 
  10  11   4        0.10      -10.49     19.26 o 
 -10  12   4      249.95      198.78     46.94 o 
  -9  12   4      180.14      163.71     33.20 o 
  -8  12   4       64.31       71.34     15.46 o 
  -7  12   4      661.03      700.51     19.40 o 
  -6  12   4       42.11       40.11      9.53 o 
  -5  12   4     1954.98     1984.18     33.54 o 
  -4  12   4     1533.91     1498.66     26.95 o 
  -3  12   4    10149.01     9726.05    117.44 o 
  -2  12   4      114.30       96.90      7.54 o 
  -1  12   4      177.58      225.04      7.20 o 
   0  12   4       80.30       74.80      5.59 o 
   1  12   4     1221.05     1226.34     17.60 o 
   2  12   4     5233.05     4888.03     49.15 o 
   3  12   4     1325.13     1370.87     25.28 o 
   4  12   4     1276.04     1207.56     19.44 o 
   5  12   4     2717.08     2596.06     33.68 o 
   6  12   4      368.39      372.01     12.69 o 
   7  12   4      774.15      794.81     20.89 o 
   8  12   4        8.33        9.89     13.10 o 
   9  12   4        1.61        1.50     14.32 o 
  10  12   4      250.99      247.76     26.32 o 
 -10  13   4      152.71      185.26     46.85 o 
  -9  13   4        2.13        0.61     32.68 o 
  -8  13   4       90.85       65.49     18.04 o 
  -7  13   4       38.59       64.85     11.38 o 
  -6  13   4      165.08      160.44     12.89 o 
  -5  13   4      628.88      618.07     18.49 o 
  -4  13   4      327.31      362.54     14.10 o 
  -3  13   4       96.02       95.60      9.50 o 
  -2  13   4      650.15      616.43     26.50 o 
  -1  13   4      501.24      454.47      9.50 o 
   0  13   4     1529.39     1447.58     17.70 o 
   1  13   4       35.26       61.70      9.17 o 
   2  13   4      308.51      299.30      8.72 o 
   3  13   4      225.40      207.70      9.58 o 
   4  13   4       14.29       11.28      7.41 o 
   5  13   4      587.88      561.80     28.12 o 
   6  13   4        9.03       11.45      8.91 o 
   7  13   4      666.30      669.58     21.41 o 
   8  13   4        5.22      -11.13     13.84 o 
   9  13   4       85.88       96.44     17.25 o 
  10  13   4        0.80      -12.55     20.68 o 
 -10  14   4      169.65      123.12     41.69 o 
  -9  14   4       74.90       85.58     28.50 o 
  -8  14   4       25.19       26.92     18.30 o 
  -7  14   4        7.83        5.51     16.81 o 
  -6  14   4      274.66      285.08     20.87 o 
  -5  14   4      175.53      180.31     14.87 o 
  -4  14   4      564.05      562.97     17.80 o 
  -3  14   4      410.12      429.05     16.77 o 
  -2  14   4     1241.02     1199.32     20.98 o 
  -1  14   4      371.21      365.91      9.73 o 
   0  14   4       42.69       48.49      6.00 o 
   1  14   4        0.86       -1.26      5.16 o 
   2  14   4      285.41      284.29      9.97 o 
   3  14   4      547.33      508.96     14.14 o 
   4  14   4     1206.25     1204.52     30.22 o 
   5  14   4      102.84       93.75     10.41 o 
   6  14   4      301.70      309.96     14.38 o 
   7  14   4        5.80        5.78     19.89 o 
   8  14   4       95.61       86.09     15.96 o 
   9  14   4      303.81      303.55     20.89 o 
  -9  15   4       39.27       14.47     39.96 o 
  -8  15   4     1517.10     1471.83     61.11 o 
  -7  15   4      271.63      268.85     26.53 o 
  -6  15   4      441.82      444.45     18.38 o 
  -5  15   4      449.60      506.10     20.16 o 
  -4  15   4        4.60        2.17      9.99 o 
  -3  15   4      158.08      160.06     12.03 o 
  -2  15   4      282.15      307.92     12.65 o 
  -1  15   4      761.64      762.85     16.30 o 
   0  15   4     2796.51     2760.76     43.78 o 
   1  15   4     1056.25      953.53     25.01 o 
   2  15   4     2303.81     2318.82     30.56 o 
   3  15   4       31.58       20.00      8.32 o 
   4  15   4      151.47      173.67     11.21 o 
   5  15   4      485.92      468.45     16.24 o 
   6  15   4       54.78       49.11     12.43 o 
   7  15   4      395.48      407.41     22.87 o 
   8  15   4      418.18      440.26     30.15 o 
   9  15   4      360.13      429.88     26.32 o 
  -9  16   4       47.45       46.08     24.95 o 
  -8  16   4        9.26      -14.47     23.11 o 
  -7  16   4       30.87       16.40     21.96 o 
  -6  16   4      395.29      389.21     20.44 o 
  -5  16   4       52.40       45.90     12.35 o 
  -4  16   4      574.86      550.69     16.69 o 
  -3  16   4      327.45      298.68     14.78 o 
  -2  16   4      436.92      408.52     14.02 o 
  -1  16   4       25.47       32.00     10.99 o 
   0  16   4      402.09      408.87     14.58 o 
   1  16   4      485.15      463.63     12.26 o 
   2  16   4        4.18       -3.04      6.76 o 
   3  16   4        0.47        4.54      8.90 o 
   4  16   4        1.73       -9.72      9.39 o 
   5  16   4       75.34      105.75     12.67 o 
   6  16   4      123.81      115.46     17.49 o 
   7  16   4       22.49       -4.23     16.57 o 
   8  16   4      250.87      245.80     22.72 o 
  -8  17   4       58.20       65.28     26.17 o 
  -7  17   4     1322.49     1333.02     39.31 o 
  -6  17   4      220.70      207.13     17.12 o 
  -5  17   4       22.48        7.76     12.09 o 
  -4  17   4        0.56       -4.43     12.71 o 
  -3  17   4       92.93      100.16     11.82 o 
  -2  17   4      307.59      309.57     16.68 o 
  -1  17   4     1206.49     1166.94     23.10 o 
   0  17   4      404.74      382.22     13.25 o 
   1  17   4     1584.97     1520.18     22.72 o 
   2  17   4      261.49      296.48     12.04 o 
   3  17   4      768.27      714.62     17.48 o 
   4  17   4        2.43       -0.56     10.36 o 
   5  17   4        1.06      -14.51     12.90 o 
   6  17   4      222.65      201.29     27.69 o 
   7  17   4      178.92      226.55     21.53 o 
   8  17   4      196.49      223.54     23.17 o 
  -7  18   4       45.49       31.57     21.71 o 
  -6  18   4      158.91      146.38     20.15 o 
  -5  18   4      205.00      248.25     18.21 o 
  -4  18   4       21.67       19.39     12.23 o 
  -3  18   4      230.20      263.92     14.04 o 
  -2  18   4      732.17      701.20     19.45 o 
  -1  18   4      131.56      139.84     11.75 o 
   0  18   4       62.07       58.36     12.67 o 
   1  18   4       16.52       20.80      8.61 o 
   2  18   4      412.71      397.36     17.69 o 
   3  18   4      258.16      243.45     13.44 o 
   4  18   4       58.15       55.52     12.09 o 
   5  18   4      262.28      292.14     16.41 o 
   6  18   4        0.82       -9.32     14.38 o 
   7  18   4        0.63      -14.69     15.24 o 
  -7  19   4      453.15      486.46     28.30 o 
  -6  19   4      170.15      200.18     22.36 o 
  -5  19   4        2.09      -10.33     14.95 o 
  -4  19   4       19.32       22.01     14.44 o 
  -3  19   4       83.80       87.79     14.67 o 
  -2  19   4      366.01      369.43     18.85 o 
  -1  19   4     1329.51     1294.88     44.63 o 
   0  19   4      122.23      131.56     11.02 o 
   1  19   4     1255.95     1308.68     23.63 o 
   2  19   4      183.67      188.34     12.81 o 
   3  19   4       73.08       53.05     12.13 o 
   4  19   4        2.22       -4.16     12.17 o 
   5  19   4       19.82       30.90     14.78 o 
   6  19   4      148.72      131.35     17.80 o 
  -6  20   4      441.29      456.55     27.02 o 
  -5  20   4      100.14       68.80     19.77 o 
  -4  20   4     1060.90     1076.28     30.81 o 
  -3  20   4      298.27      332.45     35.09 o 
  -2  20   4      194.64      213.83     16.95 o 
  -1  20   4        3.82        0.33     11.36 o 
   0  20   4      383.92      389.44     16.66 o 
   1  20   4      158.52      150.43     13.58 o 
   2  20   4      313.92      348.92     16.70 o 
   3  20   4      362.61      368.57     17.43 o 
   4  20   4       14.41      -11.06     12.70 o 
   5  20   4      221.50      218.60     19.17 o 
  -5  21   4        1.44        1.18     19.09 o 
  -4  21   4       35.02       56.72     16.71 o 
  -3  21   4       54.92       21.26     15.54 o 
  -2  21   4      113.50      137.69     16.25 o 
  -1  21   4        8.02       26.10     12.54 o 
   0  21   4       68.09       62.87     13.08 o 
   1  21   4      162.72      158.60     14.56 o 
   2  21   4      453.43      427.48     18.54 o 
   3  21   4        7.19       -4.86     13.01 o 
   4  21   4        0.87       -6.19     15.42 o 
  -3  22   4      297.69      330.49     24.84 o 
  -2  22   4      354.54      331.54     17.97 o 
  -1  22   4        4.64       -6.63     12.93 o 
   0  22   4        0.44       -6.46     12.94 o 
   1  22   4        3.26        7.06     13.07 o 
   2  22   4       55.54       39.81     14.30 o 
 -12   1   5      250.56      246.65     36.60 o 
 -11   1   5       99.48      114.52     26.17 o 
 -10   1   5       55.84       49.16     51.29 o 
  -9   1   5      937.41      890.64     22.66 o 
  -8   1   5      525.41      571.85     12.50 o 
  -7   1   5     2553.65     2578.78     27.42 o 
  -6   1   5     2936.61     2859.46     24.06 o 
  -5   1   5     3722.98     3603.94     23.86 o 
  -4   1   5     6038.67     6010.41     36.46 o 
  -3   1   5      373.92      404.10      4.22 o 
  -2   1   5        5.19       14.75      1.01 o 
  -1   1   5    11760.75    12349.13     93.50 o 
   0   1   5    12477.30    12749.21    109.88 o 
   1   1   5     8688.58     8496.79     75.25 o 
   2   1   5    11060.13    11154.16     81.47 o 
   3   1   5     5258.41     5342.20     34.85 o 
   4   1   5      234.70      201.41      3.59 o 
   5   1   5      119.41      126.87      3.58 o 
   6   1   5      457.08      444.88      6.77 o 
   7   1   5       19.01       18.19      4.32 o 
   8   1   5     1919.52     1891.42     25.38 o 
   9   1   5      199.99      224.90     16.31 o 
  10   1   5      681.34      765.50     33.01 o 
  11   1   5      129.60      130.42     29.53 o 
  12   1   5       47.08       33.94     29.53 o 
 -12   2   5      165.30      199.17     33.09 o 
 -11   2   5      192.31      245.21     30.10 o 
 -10   2   5      134.06      146.05     20.85 o 
  -9   2   5       83.44       96.23     14.62 o 
  -8   2   5       87.56       78.67      7.82 o 
  -7   2   5      648.63      660.12     11.55 o 
  -6   2   5     2788.63     2637.15     21.45 o 
  -5   2   5      709.93      746.72      7.18 o 
  -4   2   5     7082.63     7385.56     44.06 o 
  -3   2   5      131.29      247.87      3.24 o 
  -2   2   5     4647.89     4708.48     33.30 o 
  -1   2   5       31.81       58.54      2.62 o 
   0   2   5    20507.22    21091.79    232.27 o 
   1   2   5       93.87      113.99      3.01 o 
   2   2   5     2116.28     2086.12     17.77 o 
   3   2   5      199.54      265.03      3.81 o 
   4   2   5     4061.73     4241.43     26.93 o 
   5   2   5     1072.61     1018.14      9.50 o 
   6   2   5       14.90       16.29      3.14 o 
   7   2   5      170.33      180.19      6.39 o 
   8   2   5     3169.75     3102.65     41.92 o 
   9   2   5      298.60      275.31     17.05 o 
  10   2   5      125.45      120.22     20.58 o 
  11   2   5      207.95      278.39     56.89 o 
  12   2   5       36.92       13.15     29.12 o 
 -12   3   5       79.22       42.10     28.17 o 
 -11   3   5      399.24      360.70     32.74 o 
 -10   3   5       40.88       10.64     14.85 o 
  -9   3   5      346.70      357.32     16.10 o 
  -8   3   5     1084.09     1078.10     21.84 o 
  -7   3   5      401.57      358.73      8.88 o 
  -6   3   5     3517.99     3618.85     27.98 o 
  -5   3   5      404.61      428.64      5.11 o 
  -4   3   5      373.46      510.08      5.16 o 
  -3   3   5      884.09      965.23      7.65 o 
  -2   3   5     1700.42     1874.70     14.01 o 
  -1   3   5     4978.27     5172.12     40.24 o 
   0   3   5     5818.93     5915.70     53.48 o 
   1   3   5       44.16       87.21      2.87 o 
   2   3   5    10188.37    10491.06     82.31 o 
   3   3   5     1686.27     1639.80     12.78 o 
   4   3   5     2066.64     2257.23     15.49 o 
   5   3   5      153.63      169.69      4.14 o 
   6   3   5     1000.64     1005.51     13.70 o 
   7   3   5     1802.94     1735.32     20.88 o 
   8   3   5      816.16      840.84     17.78 o 
   9   3   5      153.43      182.35     14.23 o 
  10   3   5       11.20        7.52     23.77 o 
  11   3   5       90.86       69.43     27.53 o 
  12   3   5      184.13      235.90     51.42 o 
 -12   4   5       44.42       38.41     43.32 o 
 -11   4   5      578.23      500.48     53.57 o 
 -10   4   5      781.26      762.79     35.28 o 
  -9   4   5      324.42      359.50     19.04 o 
  -8   4   5      347.66      335.91     14.26 o 
  -7   4   5      167.91      167.50      6.70 o 
  -6   4   5      114.84      153.99      4.91 o 
  -5   4   5     1210.64     1149.90      9.54 o 
  -4   4   5     5654.61     5795.41     33.36 o 
  -3   4   5     4113.07     4007.55     27.62 o 
  -2   4   5    13120.89    13229.13     85.05 o 
  -1   4   5     7156.24     7603.79     51.29 o 
   0   4   5      843.36      761.91      8.18 o 
   1   4   5      164.82      144.62      3.95 o 
   2   4   5      629.06      657.55      6.91 o 
   3   4   5     1293.43     1254.72     10.88 o 
   4   4   5     2635.69     2401.15     17.52 o 
   5   4   5     4815.13     4818.97     33.94 o 
   6   4   5     2841.14     2832.92     27.90 o 
   7   4   5      250.46      261.77      8.20 o 
   8   4   5       19.68       29.39      8.36 o 
   9   4   5       24.32       27.93     11.69 o 
  10   4   5       62.64       52.00     17.15 o 
  11   4   5      113.72       79.49     42.20 o 
  12   4   5       97.64       75.88     47.46 o 
 -12   5   5        0.40        4.65     38.84 o 
 -11   5   5        1.14       29.80     37.46 o 
 -10   5   5      740.17      774.48     48.93 o 
  -9   5   5      259.10      270.58     18.03 o 
  -8   5   5      109.23      128.41     13.86 o 
  -7   5   5       20.53       30.56      5.14 o 
  -6   5   5      522.63      585.10      8.80 o 
  -5   5   5       70.28       71.77      2.83 o 
  -4   5   5      134.91      154.87      3.01 o 
  -3   5   5       13.81       31.29      2.13 o 
  -2   5   5     5544.92     6023.44     42.70 o 
  -1   5   5     3064.74     3331.49     25.38 o 
   0   5   5       67.29      118.05      2.75 o 
   1   5   5      631.30      701.32      7.75 o 
   2   5   5     1603.83     1772.61     13.59 o 
   3   5   5      832.33      879.67      8.30 o 
   4   5   5     1476.42     1404.65     12.62 o 
   5   5   5        3.92        1.30      3.15 o 
   6   5   5       20.69       24.50      4.86 o 
   7   5   5      196.14      212.65      8.70 o 
   8   5   5      276.42      301.60     15.39 o 
   9   5   5       55.04       59.99     13.26 o 
  10   5   5      194.06      199.37     32.13 o 
  11   5   5       62.17      122.90     45.30 o 
 -12   6   5      123.79      169.07     45.04 o 
 -11   6   5       11.69       -6.55     36.35 o 
 -10   6   5     1152.47     1223.02     52.73 o 
  -9   6   5      176.61      178.61     27.67 o 
  -8   6   5     1077.40     1040.73     27.20 o 
  -7   6   5       42.31       49.19      5.90 o 
  -6   6   5      214.76      240.99      6.33 o 
  -5   6   5     2626.32     2657.56     20.51 o 
  -4   6   5     2321.47     2248.58     16.33 o 
  -3   6   5    11376.53    11412.48     70.96 o 
  -2   6   5     4403.22     4274.73     31.88 o 
  -1   6   5    12394.14    12997.53     91.40 o 
   0   6   5      167.18      127.66      3.40 o 
   1   6   5      126.59      163.11      3.21 o 
   2   6   5      388.93      332.20      4.13 o 
   3   6   5       58.76       51.89      2.93 o 
   4   6   5     3751.83     3587.77     27.39 o 
   5   6   5     2879.66     2842.32     26.14 o 
   6   6   5     1923.03     1816.59     22.23 o 
   7   6   5     1264.76     1248.36     21.20 o 
   8   6   5       17.29       27.56      9.19 o 
   9   6   5      394.09      380.58     15.81 o 
  10   6   5      678.16      686.94     36.03 o 
  11   6   5      198.93      191.98     44.35 o 
 -12   7   5       19.17       27.73     43.75 o 
 -11   7   5       28.35       72.78     41.43 o 
 -10   7   5      178.66      113.51     37.72 o 
  -9   7   5       15.44       -0.38     16.50 o 
  -8   7   5      479.83      530.53     18.08 o 
  -7   7   5        8.49       22.00      5.95 o 
  -6   7   5     1384.19     1422.91     17.30 o 
  -5   7   5      855.57      830.80     12.09 o 
  -4   7   5      255.56      262.25      5.48 o 
  -3   7   5      423.42      479.71      6.37 o 
  -2   7   5      130.86      184.25      3.31 o 
  -1   7   5       22.81        8.24      1.44 o 
   0   7   5      770.26      731.02      7.47 o 
   1   7   5      231.47      210.69      3.86 o 
   2   7   5     4280.05     4463.18     31.88 o 
   3   7   5      752.15      837.14      8.68 o 
   4   7   5     5322.25     5336.48     46.10 o 
   5   7   5      232.37      233.61      7.31 o 
   6   7   5       66.45       64.21      6.71 o 
   7   7   5      445.81      421.52     12.82 o 
   8   7   5      450.56      484.17     17.04 o 
   9   7   5       37.57       41.56     13.76 o 
  10   7   5       34.69       60.06     21.39 o 
  11   7   5       38.92       59.34     40.91 o 
 -12   8   5      124.05       81.99     47.02 o 
 -11   8   5      349.86      423.57     55.72 o 
 -10   8   5      157.81       92.76     38.76 o 
  -9   8   5      362.93      362.51     25.34 o 
  -8   8   5      194.61      194.35     13.43 o 
  -7   8   5       79.26       94.46      8.46 o 
  -6   8   5       27.76       26.59      5.87 o 
  -5   8   5     2241.62     2347.57     24.94 o 
  -4   8   5     1563.29     1472.70     17.91 o 
  -3   8   5     1268.69     1343.40     13.57 o 
  -2   8   5     3856.63     3848.86     27.58 o 
  -1   8   5     1049.13      947.38      9.48 o 
   0   8   5     2920.13     3075.78     24.32 o 
   1   8   5     1182.16     1242.64     11.44 o 
   2   8   5      585.82      615.59      7.39 o 
   3   8   5     1504.28     1529.91     15.16 o 
   4   8   5     2437.80     2383.93     23.76 o 
   5   8   5     1295.27     1243.36     16.86 o 
   6   8   5      283.31      273.70     10.29 o 
   7   8   5      612.39      631.28     24.68 o 
   8   8   5      725.97      699.85     19.09 o 
   9   8   5        6.66        2.05     11.87 o 
  10   8   5       33.16       20.81     21.97 o 
  11   8   5       74.50      129.71     45.56 o 
 -11   9   5       95.89       81.65     45.22 o 
 -10   9   5      181.67      243.39     47.02 o 
  -9   9   5       19.29       -3.51     22.07 o 
  -8   9   5      381.25      376.43     16.89 o 
  -7   9   5     1501.78     1465.77     29.87 o 
  -6   9   5     2606.22     2560.00     30.50 o 
  -5   9   5       24.73       31.90      5.60 o 
  -4   9   5     3816.11     3857.43     38.67 o 
  -3   9   5       75.57       95.39      4.21 o 
  -2   9   5     2133.33     2105.68     18.31 o 
  -1   9   5       18.42       18.62      2.68 o 
   0   9   5     2855.96     2752.04     22.79 o 
   1   9   5      928.82      920.98     10.16 o 
   2   9   5    13084.39    12905.52    100.18 o 
   3   9   5      581.27      565.75      8.83 o 
   4   9   5      339.24      322.54      8.51 o 
   5   9   5      567.00      560.73     11.81 o 
   6   9   5      219.84      243.37      9.33 o 
   7   9   5      315.38      327.28     13.63 o 
   8   9   5      135.54      142.65     12.25 o 
   9   9   5      400.09      418.19     19.89 o 
  10   9   5      316.41      337.67     49.78 o 
  11   9   5       26.90       19.46     43.92 o 
 -11  10   5      148.70      153.48     44.53 o 
 -10  10   5      145.82      144.43     43.24 o 
  -9  10   5      155.19      177.33     26.21 o 
  -8  10   5       31.68       41.58     11.95 o 
  -7  10   5       16.23       20.14     10.27 o 
  -6  10   5     1134.51     1073.54     18.78 o 
  -5  10   5      900.23      885.33     15.26 o 
  -4  10   5      210.56      243.28      7.82 o 
  -3  10   5     1159.20     1074.63     14.62 o 
  -2  10   5      522.09      561.16      8.94 o 
  -1  10   5      794.23      797.86     11.12 o 
   0  10   5     2163.83     2223.30     19.66 o 
   1  10   5      180.58      167.55      5.60 o 
   2  10   5      155.62      130.71      5.40 o 
   3  10   5      216.75      215.03      8.26 o 
   4  10   5      230.24      218.78      7.39 o 
   5  10   5       26.39       26.71      6.59 o 
   6  10   5     1754.79     1613.75     24.32 o 
   7  10   5       70.83       58.21      9.96 o 
   8  10   5       83.15       77.21     12.73 o 
   9  10   5        0.30      -12.79     13.77 o 
  10  10   5      259.97      250.85     23.68 o 
  11  10   5      209.91      131.69     49.69 o 
 -11  11   5        0.20      -34.71     41.60 o 
 -10  11   5       92.92      101.11     42.37 o 
  -9  11   5      873.30      828.54     42.64 o 
  -8  11   5      574.21      638.49     39.27 o 
  -7  11   5      870.11      852.73     23.63 o 
  -6  11   5     1405.20     1377.09     24.53 o 
  -5  11   5     2354.83     2257.26     29.49 o 
  -4  11   5      229.76      217.94      8.49 o 
  -3  11   5      840.29      811.85     14.55 o 
  -2  11   5      455.82      483.35      9.40 o 
  -1  11   5     8758.44     8535.64     75.61 o 
   0  11   5     5329.29     5072.90     44.89 o 
   1  11   5     4159.01     3943.97     35.57 o 
   2  11   5      754.17      760.40     12.42 o 
   3  11   5     2313.33     2335.22     28.55 o 
   4  11   5      119.83      116.76      6.98 o 
   5  11   5      661.75      696.39     15.48 o 
   6  11   5      130.15      119.96      9.30 o 
   7  11   5      472.80      460.86     22.81 o 
   8  11   5      677.23      722.74     24.02 o 
   9  11   5      117.92       87.66     19.77 o 
  10  11   5      282.42      293.12     25.22 o 
 -10  12   5      114.25      180.43     46.42 o 
  -9  12   5        1.95       31.78     25.46 o 
  -8  12   5       28.73        4.16     14.27 o 
  -7  12   5      191.93      178.76     14.32 o 
  -6  12   5       88.54      106.15     10.28 o 
  -5  12   5      267.13      289.67     11.90 o 
  -4  12   5        2.27        1.26      7.02 o 
  -3  12   5       22.19       27.51      6.38 o 
  -2  12   5      771.12      708.76     16.54 o 
  -1  12   5      401.76      401.24      9.97 o 
   0  12   5      151.70      102.86      5.90 o 
   1  12   5       30.16       29.29      5.16 o 
   2  12   5      230.56      148.63      7.65 o 
   3  12   5      185.45      153.65      7.26 o 
   4  12   5      343.60      324.49     10.51 o 
   5  12   5        8.56       26.08      7.68 o 
   6  12   5       81.05       66.69     10.00 o 
   7  12   5       50.78       48.05     10.99 o 
   8  12   5        1.88      -11.64     13.30 o 
   9  12   5        0.30        3.86     21.32 o 
  10  12   5        2.87      -10.27     19.29 o 
 -10  13   5        2.77       35.57     44.18 o 
  -9  13   5      403.26      451.27     36.66 o 
  -8  13   5      221.53      218.48     21.30 o 
  -7  13   5      285.72      283.36     16.69 o 
  -6  13   5      717.10      682.82     18.80 o 
  -5  13   5     1329.19     1262.41     27.05 o 
  -4  13   5      111.89      126.63     11.17 o 
  -3  13   5       54.76       52.85      9.59 o 
  -2  13   5      146.59      150.73      8.66 o 
  -1  13   5      156.14      194.71     11.10 o 
   0  13   5      210.45      210.42      7.37 o 
   1  13   5     3256.70     3234.11     36.98 o 
   2  13   5      844.19      808.47     15.86 o 
   3  13   5     2513.11     2375.13     32.52 o 
   4  13   5       40.38       43.71      8.00 o 
   5  13   5      787.38      745.01     21.01 o 
   6  13   5      403.17      411.08     15.69 o 
   7  13   5       14.89       10.35     11.73 o 
   8  13   5      229.00      233.88     21.26 o 
   9  13   5       33.56       26.53     16.09 o 
  10  13   5      150.36      169.64     24.11 o 
 -10  14   5      311.80      355.87     36.90 o 
  -9  14   5      376.00      443.58     48.62 o 
  -8  14   5       11.02        2.68     17.42 o 
  -7  14   5      176.17      166.83     19.80 o 
  -6  14   5      368.29      346.70     16.91 o 
  -5  14   5        9.30       25.14     10.51 o 
  -4  14   5     2542.55     2515.79     40.08 o 
  -3  14   5      173.98      173.80     11.61 o 
  -2  14   5     2702.17     2658.33     40.15 o 
  -1  14   5      171.50      168.28     10.26 o 
   0  14   5     2433.35     2232.99     28.92 o 
   1  14   5      182.89      176.55      8.27 o 
   2  14   5      190.05      163.65      9.70 o 
   3  14   5      477.57      477.92     18.10 o 
   4  14   5      946.98      902.24     20.23 o 
   5  14   5      219.37      222.12     12.40 o 
   6  14   5     1279.86     1278.10     30.79 o 
   7  14   5       38.54       59.55     15.95 o 
   8  14   5      148.60      138.01     16.94 o 
   9  14   5      149.28      158.73     18.88 o 
  -9  15   5       15.76      -47.28     39.88 o 
  -8  15   5      181.11      194.13     43.41 o 
  -7  15   5      320.23      356.53     63.95 o 
  -6  15   5      348.94      352.40     17.56 o 
  -5  15   5       17.92       34.58     11.51 o 
  -4  15   5        5.38       -8.01      9.99 o 
  -3  15   5        0.70        0.60      9.94 o 
  -2  15   5      214.88      206.82     11.11 o 
  -1  15   5        7.92       11.12      7.22 o 
   0  15   5      592.18      560.62     15.73 o 
   1  15   5       56.44       56.62      8.08 o 
   2  15   5      508.30      553.71     12.97 o 
   3  15   5      481.41      487.87     15.06 o 
   4  15   5      421.48      422.76     14.70 o 
   5  15   5      147.49      153.23     13.28 o 
   6  15   5       37.73       46.31     14.99 o 
   7  15   5        2.60        3.44     15.77 o 
   8  15   5       11.56      -21.21     16.39 o 
   9  15   5      337.12      346.00     36.18 o 
  -9  16   5       52.60      194.30     50.73 o 
  -8  16   5      561.64      641.55     59.94 o 
  -7  16   5       58.78       81.17     24.25 o 
  -6  16   5       94.76      110.89     19.87 o 
  -5  16   5      142.89      134.94     14.26 o 
  -4  16   5      607.85      654.95     21.03 o 
  -3  16   5     1798.73     1759.50     30.79 o 
  -2  16   5     1691.34     1660.96     27.58 o 
  -1  16   5      321.75      336.14     15.03 o 
   0  16   5      798.48      825.78     17.55 o 
   1  16   5        1.44      -13.69      7.47 o 
   2  16   5       48.66       52.92      8.20 o 
   3  16   5      184.40      174.47     10.46 o 
   4  16   5      740.51      733.21     19.47 o 
   5  16   5      613.60      602.23     26.70 o 
   6  16   5      503.16      566.78     25.11 o 
   7  16   5       80.52       66.03     24.45 o 
   8  16   5       35.64       15.35     21.74 o 
  -8  17   5        0.05        0.49     46.42 o 
  -7  17   5      114.92       95.82     19.84 o 
  -6  17   5       83.11       97.98     18.05 o 
  -5  17   5        1.25      -10.58     11.45 o 
  -4  17   5       31.09       39.26     11.64 o 
  -3  17   5        9.32       17.34     15.00 o 
  -2  17   5       20.49       15.72     11.24 o 
  -1  17   5       21.82       31.40      9.36 o 
   0  17   5       91.24       75.45      9.45 o 
   1  17   5      114.92      109.22      8.90 o 
   2  17   5       43.55       38.43      8.89 o 
   3  17   5      246.83      248.52     16.80 o 
   4  17   5       45.01       33.55     11.06 o 
   5  17   5       10.14        6.23     12.52 o 
   6  17   5      405.00      438.92     20.65 o 
   7  17   5       15.63       28.12     23.38 o 
   8  17   5      171.53      145.12     23.73 o 
  -7  18   5      415.71      474.70     26.65 o 
  -6  18   5       53.78       53.14     18.59 o 
  -5  18   5      395.99      374.88     19.41 o 
  -4  18   5       52.04       61.58     13.15 o 
  -3  18   5     3424.75     3406.75     50.66 o 
  -2  18   5      263.29      285.98     14.60 o 
  -1  18   5      490.02      471.30     16.05 o 
   0  18   5       50.53       71.59     10.09 o 
   1  18   5      485.74      486.25     14.03 o 
   2  18   5      120.72      118.65     11.23 o 
   3  18   5      750.90      765.90     28.20 o 
   4  18   5       77.57       52.36     15.59 o 
   5  18   5      580.71      552.42     23.08 o 
   6  18   5      378.14      428.40     21.35 o 
   7  18   5      239.70      223.33     24.18 o 
  -7  19   5       43.74       21.82     25.04 o 
  -6  19   5       88.07       70.23     19.84 o 
  -5  19   5      255.73      260.71     22.30 o 
  -4  19   5      127.19      127.28     15.92 o 
  -3  19   5       10.53       16.77     13.43 o 
  -2  19   5        3.87       -4.73     12.47 o 
  -1  19   5       55.82       35.46     17.53 o 
   0  19   5      667.36      624.27     17.96 o 
   1  19   5      294.89      323.37     18.17 o 
   2  19   5      137.27      130.91     12.72 o 
   3  19   5       34.50       33.56     12.18 o 
   4  19   5      406.98      392.88     20.00 o 
   5  19   5      108.60       75.63     15.91 o 
   6  19   5        4.29       -8.92     15.62 o 
  -6  20   5       22.30       32.37     19.98 o 
  -5  20   5      118.27      127.47     20.97 o 
  -4  20   5       74.20       49.23     20.61 o 
  -3  20   5        6.80        2.22     13.91 o 
  -2  20   5       23.52       19.86     14.12 o 
  -1  20   5      408.83      457.80     20.11 o 
   0  20   5      154.88      156.28     13.39 o 
   1  20   5        7.44        7.46     11.58 o 
   2  20   5       41.66       34.43     12.61 o 
   3  20   5       12.90       -8.10     12.27 o 
   4  20   5        6.78      -12.60     14.43 o 
   5  20   5       89.39      143.58     17.87 o 
  -5  21   5       95.45       79.19     21.07 o 
  -4  21   5      381.59      353.43     32.17 o 
  -3  21   5       62.94       49.58     20.69 o 
  -2  21   5      263.33      282.44     18.99 o 
  -1  21   5       51.10       38.37     12.85 o 
   0  21   5     1079.00     1097.94     26.09 o 
   1  21   5      397.52      445.49     18.37 o 
   2  21   5      629.35      670.37     27.98 o 
   3  21   5       43.47       31.76     15.36 o 
   4  21   5      164.66      180.69     22.94 o 
  -3  22   5       12.87       -0.84     18.92 o 
  -2  22   5       16.36       12.88     15.30 o 
  -1  22   5       54.63       65.92     16.03 o 
   0  22   5        5.68       22.44     18.98 o 
   1  22   5       19.81       14.82     16.56 o 
   2  22   5       76.76       52.56     16.18 o 
 -12   0   6      174.62      174.58     45.39 o 
 -11   0   6      210.53      263.46     43.67 o 
 -10   0   6      824.52      814.15     57.45 o 
  -9   0   6      756.87      744.62     31.09 o 
  -8   0   6     1806.41     1860.15     53.01 o 
  -7   0   6      138.29      151.02      8.48 o 
  -6   0   6     3449.66     3302.60     37.03 o 
  -5   0   6     2705.22     2824.65     28.21 o 
  -4   0   6      500.63      650.82      8.59 o 
  -3   0   6     9456.77     9553.10     83.34 o 
  -2   0   6     7698.08     7406.48     77.92 o 
  -1   0   6     8040.18     7954.09     98.29 o 
   0   0   6     9613.46     9444.03    113.16 o 
   1   0   6    17899.26    18849.50    209.28 o 
   2   0   6     1534.97     1700.46     17.20 o 
   3   0   6      148.39      131.24      3.95 o 
   4   0   6     4055.79     4113.47     42.12 o 
   5   0   6     3350.39     3218.04     35.47 o 
   6   0   6      250.61      213.20      7.75 o 
   7   0   6     3612.92     3574.21     39.34 o 
   8   0   6      223.32      251.71     16.66 o 
   9   0   6     1631.99     1583.42     39.63 o 
  10   0   6       76.62      108.60     34.36 o 
  11   0   6        2.26       33.07     38.58 o 
  12   0   6      142.35      174.92     47.11 o 
 -12   1   6      136.60      140.45     31.12 o 
 -11   1   6      401.70      452.59     33.92 o 
 -10   1   6       30.61       66.61     29.80 o 
  -9   1   6        2.92       -5.59      8.51 o 
  -8   1   6     1693.96     1643.82     26.16 o 
  -7   1   6       14.28       15.38      3.58 o 
  -6   1   6       58.41       55.73      3.96 o 
  -5   1   6      779.56      781.11      7.66 o 
  -4   1   6      253.60      285.35      4.01 o 
  -3   1   6      685.85      723.20      6.22 o 
  -2   1   6      560.81      609.60      5.74 o 
  -1   1   6      251.94      295.61      4.24 o 
   0   1   6    31402.77    32332.54    277.27 o 
   1   1   6      262.80      361.04      4.81 o 
   2   1   6     1195.12     1343.02     11.66 o 
   3   1   6        7.10       18.80      1.76 o 
   4   1   6       41.60       29.14      2.33 o 
   5   1   6       22.60       27.00      2.70 o 
   6   1   6      239.39      215.27      5.04 o 
   7   1   6      438.24      429.56      8.48 o 
   8   1   6        7.16        6.20      6.84 o 
   9   1   6      195.23      165.51     15.23 o 
  10   1   6        6.86       27.22     19.04 o 
  11   1   6        2.44      -19.28     29.63 o 
  12   1   6       53.81       76.27     30.99 o 
 -12   2   6        3.23       27.66     27.79 o 
 -11   2   6      641.74      622.82     38.13 o 
 -10   2   6      481.66      548.97     27.76 o 
  -9   2   6      538.06      531.28     18.46 o 
  -8   2   6     1012.00     1002.58     18.75 o 
  -7   2   6      897.48      902.98     13.91 o 
  -6   2   6        1.24       -1.21      3.21 o 
  -5   2   6      567.69      596.99      6.25 o 
  -4   2   6     1953.92     2047.27     14.29 o 
  -3   2   6    10273.28    10715.67     65.76 o 
  -2   2   6     1537.08     1468.38     11.36 o 
  -1   2   6    10987.90    10890.45     80.34 o 
   0   2   6     7150.90     7322.20     59.12 o 
   1   2   6     1201.28     1216.10     12.61 o 
   2   2   6       71.06       83.77      2.28 o 
   3   2   6     2318.74     2467.27     17.04 o 
   4   2   6       58.46       45.26      2.39 o 
   5   2   6     1667.47     1559.70     12.69 o 
   6   2   6     4635.81     4660.95     31.58 o 
   7   2   6     1032.04     1036.51     13.11 o 
   8   2   6       13.17       20.79      7.78 o 
   9   2   6       99.14      101.31     16.87 o 
  10   2   6       77.39       69.17     29.02 o 
  11   2   6       15.10      -15.86     25.52 o 
  12   2   6       67.34       64.28     30.74 o 
 -12   3   6       30.49       12.54     27.77 o 
 -11   3   6      438.80      538.35     36.72 o 
 -10   3   6       90.61      100.09     16.85 o 
  -9   3   6      263.09      297.67     15.41 o 
  -8   3   6      147.95      149.36     11.24 o 
  -7   3   6      761.19      768.39     12.55 o 
  -6   3   6     2843.96     2890.20     24.89 o 
  -5   3   6     3290.23     3070.29     20.27 o 
  -4   3   6      155.94      122.74      2.71 o 
  -3   3   6    11308.05    11975.15     80.12 o 
  -2   3   6      100.27      122.11      2.29 o 
  -1   3   6      336.80      375.54      4.84 o 
   0   3   6       53.28       34.19      2.03 o 
   1   3   6     2173.12     2159.61     21.98 o 
   2   3   6     4180.30     4171.55     31.32 o 
   3   3   6     6727.61     6800.98     46.52 o 
   4   3   6     3295.72     3294.69     22.55 o 
   5   3   6      364.56      389.20      5.56 o 
   6   3   6     1439.96     1449.07     18.92 o 
   7   3   6        4.05        1.54      4.90 o 
   8   3   6      264.61      270.81     11.51 o 
   9   3   6      508.86      517.22     21.68 o 
  10   3   6      134.99      130.35     18.73 o 
  11   3   6      480.85      542.99     39.08 o 
  12   3   6      402.51      356.22     55.81 o 
 -12   4   6        4.35      -47.71     39.10 o 
 -11   4   6       44.82       24.98     37.72 o 
 -10   4   6        3.11      -18.01     14.20 o 
  -9   4   6      331.23      370.02     16.57 o 
  -8   4   6        3.03       12.66      8.06 o 
  -7   4   6     2538.11     2441.02     29.99 o 
  -6   4   6      985.06     1128.24     12.23 o 
  -5   4   6      272.51      287.55      4.33 o 
  -4   4   6       90.89       69.43      2.58 o 
  -3   4   6       38.02       71.46      2.49 o 
  -2   4   6    18737.57    20705.53    136.95 o 
  -1   4   6      635.08      566.40      6.82 o 
   0   4   6      234.24      196.97      4.25 o 
   1   4   6       10.16       26.16      4.90 o 
   2   4   6       38.27       57.81      2.22 o 
   3   4   6      297.54      350.70      5.13 o 
   4   4   6      118.68      129.30      4.47 o 
   5   4   6      211.81      209.62      4.49 o 
   6   4   6      453.30      476.00      8.84 o 
   7   4   6       15.67       25.86      5.70 o 
   8   4   6     1740.23     1681.40     28.02 o 
   9   4   6       71.00       58.86     11.15 o 
  10   4   6      297.54      311.32     21.84 o 
  11   4   6       85.31       73.03     42.46 o 
 -12   5   6      373.47      395.23     56.76 o 
 -11   5   6       40.18       10.68     37.21 o 
 -10   5   6        2.46      -11.84     17.10 o 
  -9   5   6      121.46       94.30     12.52 o 
  -8   5   6       86.61       95.24     11.14 o 
  -7   5   6     3649.79     3585.45     36.55 o 
  -6   5   6     1497.03     1529.20     17.30 o 
  -5   5   6     5437.74     5368.15     35.92 o 
  -4   5   6     3226.53     3163.38     20.67 o 
  -3   5   6     1379.93     1403.75     11.92 o 
  -2   5   6      255.47      337.70      4.18 o 
  -1   5   6     1176.85     1309.42     11.22 o 
   0   5   6     1377.07     1424.87     12.70 o 
   1   5   6    15819.88    15830.45    115.04 o 
   2   5   6      225.40      137.34      3.54 o 
   3   5   6    21593.21    22298.29    145.80 o 
   4   5   6      777.41      737.33      8.25 o 
   5   5   6      761.20      756.80      9.79 o 
   6   5   6        1.74        6.27      4.62 o 
   7   5   6       45.21       44.09      6.68 o 
   8   5   6      358.05      342.25     12.87 o 
   9   5   6     1049.68     1072.63     26.20 o 
  10   5   6      424.09      409.84     29.34 o 
  11   5   6       79.40       10.68     40.91 o 
 -12   6   6       40.79       32.13     43.32 o 
 -11   6   6       34.80       48.49     38.93 o 
 -10   6   6      137.39      153.49     50.17 o 
  -9   6   6       23.28       48.41     13.36 o 
  -8   6   6      371.12      435.63     19.02 o 
  -7   6   6       48.21       38.02      5.35 o 
  -6   6   6        3.88       10.74      3.70 o 
  -5   6   6        7.35        6.48      2.99 o 
  -4   6   6      886.89      941.18      9.28 o 
  -3   6   6      615.09      608.03      6.79 o 
  -2   6   6      498.94      592.39      6.84 o 
  -1   6   6      343.88      334.70      4.79 o 
   0   6   6      317.77      287.17      4.20 o 
   1   6   6      360.37      449.74      6.11 o 
   2   6   6      109.12      113.10      3.43 o 
   3   6   6      414.81      455.76      6.86 o 
   4   6   6      237.28      250.31      5.06 o 
   5   6   6      357.43      347.70      9.34 o 
   6   6   6        1.37        0.18      5.25 o 
   7   6   6       24.88       35.66      8.48 o 
   8   6   6      132.83      123.88     11.06 o 
   9   6   6        5.97       14.40     10.88 o 
  10   6   6       13.03       23.04     20.27 o 
  11   6   6        2.04       -0.86     41.00 o 
 -12   7   6      211.99      209.20     51.16 o 
 -11   7   6       17.74       15.42     38.67 o 
 -10   7   6      397.45      408.58     48.06 o 
  -9   7   6      328.49      327.57     23.87 o 
  -8   7   6      193.84      187.29     14.67 o 
  -7   7   6      739.67      768.02     18.30 o 
  -6   7   6     1560.50     1543.01     20.58 o 
  -5   7   6     3715.04     3785.17     36.18 o 
  -4   7   6     2198.32     2113.33     20.45 o 
  -3   7   6      793.74      718.06      7.48 o 
  -2   7   6     1395.66     1397.12     11.70 o 
  -1   7   6      342.83      272.50      4.59 o 
   0   7   6       91.73       72.05      3.03 o 
   1   7   6     6209.80     6236.65     42.64 o 
   2   7   6     3031.74     3048.42     21.42 o 
   3   7   6     3832.72     3774.89     30.84 o 
   4   7   6      447.01      419.90      7.30 o 
   5   7   6     4880.44     4800.41     46.39 o 
   6   7   6        3.72       -2.06      5.66 o 
   7   7   6        0.35       -1.21      8.17 o 
   8   7   6      415.55      446.60     17.12 o 
   9   7   6       48.03       50.48     12.87 o 
  10   7   6      167.67      217.96     26.21 o 
  11   7   6      159.61      174.84     45.82 o 
 -12   8   6        2.12       11.71     44.87 o 
 -11   8   6      142.88      151.93     42.20 o 
 -10   8   6      117.56      136.08     40.65 o 
  -9   8   6      818.27      866.92     44.47 o 
  -8   8   6        9.42        0.50     10.09 o 
  -7   8   6     1336.27     1321.60     22.85 o 
  -6   8   6       22.13       11.23      5.79 o 
  -5   8   6        0.13        1.13      4.58 o 
  -4   8   6     3940.45     3804.76     37.81 o 
  -3   8   6       49.73       48.48      3.26 o 
  -2   8   6     7223.93     7421.50     50.14 o 
  -1   8   6     1502.22     1441.42     12.76 o 
   0   8   6     2249.52     2286.43     17.05 o 
   1   8   6        7.42        8.78      2.21 o 
   2   8   6       45.84       42.40      3.03 o 
   3   8   6      619.93      594.47      8.79 o 
   4   8   6      743.07      721.34     11.59 o 
   5   8   6       38.11       43.15      5.44 o 
   6   8   6     2129.77     2083.68     28.84 o 
   7   8   6      172.92      168.12     10.72 o 
   8   8   6      422.93      440.49     18.12 o 
   9   8   6       68.56       48.28     13.49 o 
  10   8   6       55.43       57.04     22.12 o 
  11   8   6      111.48      102.92     46.42 o 
 -11   9   6       68.57       15.33     40.57 o 
 -10   9   6       51.26       31.18     38.41 o 
  -9   9   6       36.89       28.58     30.23 o 
  -8   9   6      646.27      621.78     29.58 o 
  -7   9   6      811.31      818.97     17.70 o 
  -6   9   6      328.25      318.86      9.88 o 
  -5   9   6      926.15      853.76     14.42 o 
  -4   9   6     1422.57     1459.15     21.76 o 
  -3   9   6      234.93      243.12      5.98 o 
  -2   9   6      222.69      231.67      6.97 o 
  -1   9   6      357.03      324.25      6.27 o 
   0   9   6     1334.85     1325.71     12.50 o 
   1   9   6       13.19       12.00      2.79 o 
   2   9   6     4154.70     4358.88     37.06 o 
   3   9   6      321.99      294.52      6.79 o 
   4   9   6     1648.09     1647.78     19.91 o 
   5   9   6      213.57      195.86      7.62 o 
   6   9   6       22.51       25.97      7.48 o 
   7   9   6        1.33       -0.06      8.97 o 
   8   9   6       68.13       48.97     13.07 o 
   9   9   6      153.01      183.83     16.78 o 
  10   9   6       96.82       90.65     23.52 o 
  11   9   6       46.91       -6.20     43.75 o 
 -11  10   6       63.75       29.20     44.10 o 
 -10  10   6      800.69      880.12     66.83 o 
  -9  10   6      764.00      888.35     46.36 o 
  -8  10   6       57.87       82.66     15.71 o 
  -7  10   6      810.35      850.49     19.92 o 
  -6  10   6       30.18       35.26      6.89 o 
  -5  10   6       67.00       75.59      6.65 o 
  -4  10   6       29.02       32.45      5.33 o 
  -3  10   6     3804.57     3600.97     37.66 o 
  -2  10   6     2572.91     2504.77     27.62 o 
  -1  10   6     2331.00     2301.52     25.24 o 
   0  10   6     3750.10     3726.48     30.24 o 
   1  10   6     3410.81     3385.26     30.82 o 
   2  10   6      612.20      579.33      9.32 o 
   3  10   6      329.88      321.26      8.42 o 
   4  10   6      641.28      600.98     11.47 o 
   5  10   6     2047.35     1964.23     25.21 o 
   6  10   6      908.94      874.42     19.45 o 
   7  10   6      789.04      804.53     20.11 o 
   8  10   6      223.58      231.18     14.89 o 
   9  10   6      117.86       94.71     15.35 o 
  10  10   6       90.02       67.06     20.34 o 
 -11  11   6       37.02       46.85     44.87 o 
 -10  11   6       22.38       51.16     41.08 o 
  -9  11   6       70.71       42.58     23.59 o 
  -8  11   6      201.22      203.16     18.52 o 
  -7  11   6      619.87      634.72     20.73 o 
  -6  11   6       24.03       30.41      7.58 o 
  -5  11   6       29.48       35.74      7.09 o 
  -4  11   6       13.25       13.31      6.21 o 
  -3  11   6      863.30      758.68     13.72 o 
  -2  11   6       58.58       54.38      5.68 o 
  -1  11   6     4507.29     4099.59     39.36 o 
   0  11   6     2214.19     2143.48     23.16 o 
   1  11   6      145.59      134.40      5.41 o 
   2  11   6      212.08      209.32      8.97 o 
   3  11   6     2262.49     2169.42     24.31 o 
   4  11   6     2772.70     2690.55     33.01 o 
   5  11   6       16.87       17.24      7.08 o 
   6  11   6       57.76       48.00      9.48 o 
   7  11   6       58.44       71.17     11.21 o 
   8  11   6       22.84       32.90     13.80 o 
   9  11   6        5.86       -3.93     14.69 o 
  10  11   6        1.85        4.22     19.64 o 
 -10  12   6      176.20      298.25     49.87 o 
  -9  12   6       70.87       82.29     26.08 o 
  -8  12   6     1579.95     1623.65     47.76 o 
  -7  12   6       13.27        2.47     11.23 o 
  -6  12   6      109.95      106.85     10.71 o 
  -5  12   6      981.15      937.30     17.61 o 
  -4  12   6      119.36      114.16      8.17 o 
  -3  12   6     3137.51     3129.45     45.90 o 
  -2  12   6      793.76      757.36     17.49 o 
  -1  12   6     7692.79     7418.71     74.09 o 
   0  12   6      439.06      445.36     10.21 o 
   1  12   6     1779.51     1769.20     22.40 o 
   2  12   6       21.45       23.35      5.43 o 
   3  12   6      466.79      466.84     12.56 o 
   4  12   6      215.35      195.58     13.98 o 
   5  12   6     1641.35     1602.64     24.29 o 
   6  12   6      266.43      260.19     13.15 o 
   7  12   6     1313.53     1273.65     27.92 o 
   8  12   6       43.71       44.52     14.68 o 
   9  12   6      359.59      330.32     20.60 o 
  10  12   6       38.28       39.05     25.22 o 
 -10  13   6        3.25       -8.87     39.79 o 
  -9  13   6        1.47      -35.36     33.89 o 
  -8  13   6        9.42       11.91     21.87 o 
  -7  13   6      144.41      163.70     15.02 o 
  -6  13   6      342.32      355.22     16.80 o 
  -5  13   6      468.26      496.90     16.92 o 
  -4  13   6      420.81      457.49     15.92 o 
  -3  13   6      737.41      743.36     18.73 o 
  -2  13   6       26.26       21.73      7.76 o 
  -1  13   6      339.14      298.69     10.71 o 
   0  13   6      524.13      516.38     10.94 o 
   1  13   6     1750.18     1623.79     20.35 o 
   2  13   6      479.49      460.15     12.00 o 
   3  13   6       23.26       22.13      6.45 o 
   4  13   6      824.98      811.49     27.71 o 
   5  13   6       37.45       40.53      9.00 o 
   6  13   6       21.05       26.15     10.96 o 
   7  13   6      101.07       90.52     14.03 o 
   8  13   6       86.06       78.93     15.66 o 
   9  13   6      242.02      220.82     21.14 o 
 -10  14   6       68.58       28.59     41.94 o 
  -9  14   6       96.29      112.68     30.27 o 
  -8  14   6      361.58      409.06     42.80 o 
  -7  14   6      129.44      134.03     30.39 o 
  -6  14   6        0.61      -12.49     13.70 o 
  -5  14   6       10.62       11.99     11.89 o 
  -4  14   6      527.88      545.82     20.30 o 
  -3  14   6      887.00      848.85     20.66 o 
  -2  14   6      888.81      911.80     20.68 o 
  -1  14   6      897.23      905.64     17.81 o 
   0  14   6      332.89      330.89     10.57 o 
   1  14   6      333.75      386.40     10.84 o 
   2  14   6        5.41        9.98      6.04 o 
   3  14   6       48.52       45.43      7.41 o 
   4  14   6        2.58       -1.85      8.09 o 
   5  14   6      146.07      130.12     10.68 o 
   6  14   6      494.83      489.83     26.53 o 
   7  14   6      105.66       83.59     16.60 o 
   8  14   6      143.99      157.72     17.38 o 
   9  14   6      222.64      321.22     21.71 o 
  -9  15   6       32.97       15.24     38.84 o 
  -8  15   6      392.03      413.41     51.85 o 
  -7  15   6      283.68      345.61     55.47 o 
  -6  15   6     1361.01     1340.48     40.29 o 
  -5  15   6      546.87      530.04     28.04 o 
  -4  15   6      184.20      166.85     13.00 o 
  -3  15   6      943.39      959.39     22.63 o 
  -2  15   6       92.48       79.93     11.27 o 
  -1  15   6       30.88       20.25      7.05 o 
   0  15   6     1742.57     1652.57     43.45 o 
   1  15   6      263.14      282.21     10.13 o 
   2  15   6     2250.23     2253.92     28.61 o 
   3  15   6      406.20      429.45     19.47 o 
   4  15   6     1585.13     1560.85     27.64 o 
   5  15   6       20.91       -0.95     14.87 o 
   6  15   6      114.57      145.83     17.86 o 
   7  15   6      198.45      193.00     19.23 o 
   8  15   6      352.67      286.97     23.14 o 
   9  15   6      119.71      117.76     23.38 o 
  -9  16   6      107.04      121.52     47.28 o 
  -8  16   6      231.04      268.37     48.83 o 
  -7  16   6        9.73       11.69     21.95 o 
  -6  16   6      274.41      262.62     22.35 o 
  -5  16   6      172.83      163.09     14.53 o 
  -4  16   6      162.75      162.46     13.81 o 
  -3  16   6        2.56       -9.71     11.23 o 
  -2  16   6      859.42      843.41     19.66 o 
  -1  16   6      177.77      169.64     13.55 o 
   0  16   6      175.91      183.42     10.27 o 
   1  16   6        6.86       -5.32     11.33 o 
   2  16   6        3.90        0.24      6.98 o 
   3  16   6       37.28       34.56      8.78 o 
   4  16   6       12.05       15.84      9.18 o 
   5  16   6        6.01        4.85     12.02 o 
   6  16   6       22.81       28.16     13.16 o 
   7  16   6        0.73        5.90     16.59 o 
   8  16   6      127.26       69.93     19.72 o 
  -8  17   6        8.60      -10.85     40.31 o 
  -7  17   6       93.90       83.73     25.18 o 
  -6  17   6      138.88      133.29     25.41 o 
  -5  17   6     1520.80     1576.88     44.92 o 
  -4  17   6     1610.20     1672.16     31.93 o 
  -3  17   6        9.45       24.29     10.62 o 
  -2  17   6       65.26       58.04     10.30 o 
  -1  17   6       44.23       43.90      9.60 o 
   0  17   6       20.02       11.17      8.66 o 
   1  17   6      903.15      845.40     19.82 o 
   2  17   6      753.27      748.10     17.20 o 
   3  17   6     2002.84     1997.98     30.43 o 
   4  17   6      207.27      233.87     18.64 o 
   5  17   6      332.41      347.84     30.01 o 
   6  17   6        1.05       -0.31     14.88 o 
   7  17   6       13.55       -1.70     16.94 o 
  -7  18   6       12.99       -7.26     23.10 o 
  -6  18   6      210.73      242.71     21.81 o 
  -5  18   6       78.41       63.12     18.72 o 
  -4  18   6      130.37      120.28     20.45 o 
  -3  18   6      484.70      481.63     19.37 o 
  -2  18   6      109.59      117.33     14.51 o 
  -1  18   6      551.70      607.10     19.53 o 
   0  18   6       21.02       16.81     10.35 o 
   1  18   6       33.27       35.47      9.39 o 
   2  18   6      117.28      101.57     11.72 o 
   3  18   6        1.00        6.87     11.08 o 
   4  18   6        5.31       -8.42     12.67 o 
   5  18   6      207.26      235.38     17.70 o 
   6  18   6       33.48       19.76     17.80 o 
   7  18   6      105.63      125.36     21.09 o 
  -7  19   6      228.46      253.66     30.40 o 
  -6  19   6       41.38       39.71     18.55 o 
  -5  19   6      747.83      760.99     31.04 o 
  -4  19   6      295.20      293.23     40.63 o 
  -3  19   6      119.24      140.03     17.12 o 
  -2  19   6      197.95      199.41     16.08 o 
  -1  19   6        1.35       13.26     12.64 o 
   0  19   6      297.50      313.39     17.06 o 
   1  19   6     1231.63     1230.21     24.18 o 
   2  19   6       11.82        3.15     11.15 o 
   3  19   6      281.77      315.27     20.77 o 
   4  19   6      292.11      326.40     19.06 o 
   5  19   6      219.48      218.67     18.24 o 
   6  19   6      120.29      154.32     21.35 o 
  -6  20   6      174.66      171.65     35.23 o 
  -5  20   6      154.29      158.87     21.82 o 
  -4  20   6      102.16      103.89     25.58 o 
  -3  20   6      235.72      260.93     21.35 o 
  -2  20   6      485.32      476.21     21.09 o 
  -1  20   6      100.19       88.51     14.95 o 
   0  20   6      723.43      698.20     20.95 o 
   1  20   6      105.16      126.01     12.68 o 
   2  20   6       73.56       93.96     15.03 o 
   3  20   6        2.99       15.05     14.12 o 
   4  20   6      350.91      318.40     21.69 o 
   5  20   6      382.56      413.18     22.06 o 
  -4  21   6        0.63       -0.66     18.05 o 
  -3  21   6      304.18      327.62     34.94 o 
  -2  21   6       23.78       35.32     18.15 o 
  -1  21   6        7.43       -2.69     13.72 o 
   0  21   6       93.35       60.57     14.66 o 
   1  21   6        1.50       -3.77     13.56 o 
   2  21   6      162.93      185.73     18.16 o 
   3  21   6       68.97       45.55     18.22 o 
   4  21   6       75.37       53.91     16.93 o 
  -3  22   6       12.18       -5.64     25.32 o 
  -2  22   6      242.27      267.11     29.33 o 
  -1  22   6      658.56      665.22     24.71 o 
   0  22   6      386.53      438.02     26.55 o 
   1  22   6      141.45      132.69     18.33 o 
   2  22   6        6.20        9.05     15.37 o 
 -12   1   7      804.78      843.53     89.70 o 
 -11   1   7       54.78       97.72     44.10 o 
 -10   1   7      687.47      680.88     27.28 o 
  -9   1   7        6.19        3.21      9.56 o 
  -8   1   7        3.15        4.91      5.38 o 
  -7   1   7      799.00      796.26     12.83 o 
  -6   1   7     4663.34     4578.06     37.95 o 
  -5   1   7     2274.97     2270.42     16.27 o 
  -4   1   7     9728.83     9588.53     57.98 o 
  -3   1   7     1420.63     1241.16      9.85 o 
  -2   1   7     7156.10     7414.45     52.84 o 
  -1   1   7      232.61      228.56      7.19 o 
   0   1   7     1764.96     1738.47     16.94 o 
   1   1   7     1394.07     1351.72     13.18 o 
   2   1   7     3541.58     3378.63     26.49 o 
   3   1   7     6095.33     5908.48     39.71 o 
   4   1   7     3559.15     3484.53     22.60 o 
   5   1   7     3528.99     3450.00     24.05 o 
   6   1   7      200.16      220.65      5.25 o 
   7   1   7      917.87      866.76     14.76 o 
   8   1   7      855.90      851.27     17.52 o 
   9   1   7        4.00       12.49     12.44 o 
  10   1   7      106.08      125.82     27.31 o 
  11   1   7      355.11      406.52     61.92 o 
  12   1   7       72.02       70.86     31.75 o 
 -12   2   7        0.23      -36.36     34.88 o 
 -11   2   7       47.80       57.15     23.99 o 
 -10   2   7       42.23       40.27     13.71 o 
  -9   2   7      940.59      947.17     21.17 o 
  -8   2   7       93.38       92.62      8.29 o 
  -7   2   7      993.78     1018.89     14.63 o 
  -6   2   7      684.72      694.06      9.75 o 
  -5   2   7     5665.12     5778.47     38.48 o 
  -4   2   7     1369.34     1383.62     10.19 o 
  -3   2   7      177.92      172.52      4.17 o 
  -2   2   7     1848.62     1839.56     13.69 o 
  -1   2   7      129.01       85.36      3.70 o 
   0   2   7    14521.82    15075.31    118.45 o 
   1   2   7     1062.71     1170.33     19.97 o 
   2   2   7      466.52      456.30      5.46 o 
   3   2   7     1106.85     1119.74      9.48 o 
   4   2   7      123.72      119.36      3.42 o 
   5   2   7      274.05      254.16      4.65 o 
   6   2   7     4184.11     4200.20     30.54 o 
   7   2   7      111.32      110.45      6.28 o 
   8   2   7      514.12      568.64     14.75 o 
   9   2   7       49.89       50.86     13.82 o 
  10   2   7      246.50      248.15     39.40 o 
  11   2   7        0.99      -37.82     25.13 o 
  12   2   7       40.30       42.72     31.38 o 
 -12   3   7       13.92       -3.83     26.07 o 
 -11   3   7      118.78      106.68     27.39 o 
 -10   3   7       77.04       57.55     14.08 o 
  -9   3   7      262.39      236.95     14.34 o 
  -8   3   7       36.13       38.67      7.74 o 
  -7   3   7      443.87      434.79      9.68 o 
  -6   3   7      503.06      508.29      8.60 o 
  -5   3   7      812.90      820.29      7.84 o 
  -4   3   7     3959.04     4086.74     26.70 o 
  -3   3   7     5558.20     5668.59     40.67 o 
  -2   3   7       69.39       62.15      4.12 o 
  -1   3   7     1822.13     2012.11     16.20 o 
   0   3   7      222.59      198.48      4.15 o 
   1   3   7        7.26       22.24      3.96 o 
   2   3   7     9970.35    10464.43     77.66 o 
   3   3   7      599.43      486.43      5.82 o 
   4   3   7     3004.19     3076.31     21.29 o 
   5   3   7     1383.11     1388.19     12.08 o 
   6   3   7      231.11      229.54      6.12 o 
   7   3   7      234.76      211.36      8.42 o 
   8   3   7      837.79      812.12     17.91 o 
   9   3   7      218.54      218.11     17.57 o 
  10   3   7      789.12      784.84     30.92 o 
  11   3   7       19.23      -15.49     24.85 o 
 -12   4   7      261.20      249.94     51.59 o 
 -11   4   7       41.11       65.11     38.67 o 
 -10   4   7       40.30       19.55     14.98 o 
  -9   4   7     1091.09     1098.50     26.10 o 
  -8   4   7      895.60      861.30     23.96 o 
  -7   4   7     2470.47     2508.28     28.33 o 
  -6   4   7     1350.04     1263.22     14.21 o 
  -5   4   7       24.92       24.55      2.78 o 
  -4   4   7      533.34      549.46      6.07 o 
  -3   4   7     2066.33     2129.80     16.44 o 
  -2   4   7     7551.47     7897.77     53.66 o 
  -1   4   7     2552.72     2157.46     18.60 o 
   0   4   7     1655.07     1434.11     13.90 o 
   1   4   7    17502.73    18376.14    165.11 o 
   2   4   7     3117.94     3140.52     25.14 o 
   3   4   7     1126.81     1313.69     11.69 o 
   4   4   7      237.52      237.73      4.41 o 
   5   4   7       11.18       13.88      3.11 o 
   6   4   7      620.99      587.22     10.18 o 
   7   4   7     2780.20     2658.64     30.37 o 
   8   4   7      619.49      641.03     16.38 o 
   9   4   7       63.83       88.59     11.92 o 
  10   4   7      550.57      564.82     27.47 o 
  11   4   7       19.47       19.46     40.74 o 
 -12   5   7        1.51       19.46     41.43 o 
 -11   5   7      166.51      151.24     43.15 o 
 -10   5   7      119.58      124.53     25.56 o 
  -9   5   7        0.01      -20.87     10.63 o 
  -8   5   7      272.66      269.64     13.59 o 
  -7   5   7       24.97       17.72      5.27 o 
  -6   5   7        7.08       13.43      4.06 o 
  -5   5   7       69.63       75.35      3.36 o 
  -4   5   7       34.74       43.42      3.12 o 
  -3   5   7     1433.41     1524.33     13.53 o 
  -2   5   7     1671.29     1916.84     15.61 o 
  -1   5   7      538.79      539.16      6.45 o 
   0   5   7      116.90      151.50      3.54 o 
   1   5   7      292.39      320.44      5.39 o 
   2   5   7     1136.02     1204.72     11.35 o 
   3   5   7      661.74      724.08      7.61 o 
   4   5   7     1396.91     1323.33     12.43 o 
   5   5   7      421.78      404.26      7.18 o 
   6   5   7       74.60       64.70      6.62 o 
   7   5   7       33.52       22.55      7.20 o 
   8   5   7       39.90       24.07      8.79 o 
   9   5   7       34.95       31.15     11.04 o 
  10   5   7        0.77       -8.04     20.20 o 
  11   5   7        7.53      -27.82     39.45 o 
 -12   6   7        1.98      -20.76     41.43 o 
 -11   6   7       10.95       22.82     35.31 o 
 -10   6   7     1475.14     1607.41     59.86 o 
  -9   6   7      294.92      302.74     21.99 o 
  -8   6   7     3799.95     3640.19     60.70 o 
  -7   6   7      165.85      145.88      8.15 o 
  -6   6   7     1653.80     1671.70     19.32 o 
  -5   6   7        4.03        9.07      2.40 o 
  -4   6   7      401.34      493.17      7.13 o 
  -3   6   7     2229.73     2254.99     20.67 o 
  -2   6   7     3149.64     3113.34     19.97 o 
  -1   6   7    18595.29    19516.58    137.70 o 
   0   6   7     6381.42     6287.27     46.05 o 
   1   6   7     1323.11     1148.08     10.70 o 
   2   6   7     1187.47     1265.29     11.04 o 
   3   6   7      782.86      825.06      8.48 o 
   4   6   7        3.99        1.49      2.75 o 
   5   6   7      717.70      735.29     14.31 o 
   6   6   7      322.17      320.36      9.27 o 
   7   6   7     2142.38     2061.05     31.42 o 
   8   6   7      440.84      477.88     15.97 o 
   9   6   7     1339.36     1293.93     26.66 o 
  10   6   7       16.26        7.06     20.88 o 
  11   6   7      247.91      273.71     51.93 o 
 -12   7   7       21.46       63.82     45.22 o 
 -11   7   7      119.73      163.64     46.16 o 
 -10   7   7       12.89       29.97     35.74 o 
  -9   7   7        1.28       14.98     15.53 o 
  -8   7   7      133.45      135.39     13.47 o 
  -7   7   7      167.04      157.31      9.25 o 
  -6   7   7      416.61      436.51     12.92 o 
  -5   7   7       59.89       44.86      4.87 o 
  -4   7   7      937.17      920.51     11.66 o 
  -3   7   7     1524.00     1522.63     12.73 o 
  -2   7   7       90.02       92.12      3.92 o 
  -1   7   7     1176.85     1249.14     12.18 o 
   0   7   7     1200.86     1178.45     10.16 o 
   1   7   7      589.76      702.92      7.28 o 
   2   7   7     7118.25     7571.74     49.74 o 
   3   7   7      216.27      187.78      4.51 o 
   4   7   7     1346.88     1327.37     20.66 o 
   5   7   7      318.57      346.02     10.60 o 
   6   7   7       44.81       32.03      6.50 o 
   7   7   7       70.91       76.09      9.69 o 
   8   7   7       13.84       14.76     10.25 o 
   9   7   7       25.61       23.45     12.24 o 
  10   7   7      284.33      305.99     28.15 o 
  11   7   7        6.74       18.52     41.94 o 
 -12   8   7        0.62      -59.51     41.51 o 
 -11   8   7      134.11      202.57     47.97 o 
 -10   8   7      339.43      411.60     50.38 o 
  -9   8   7      160.51      166.18     42.19 o 
  -8   8   7      567.85      561.74     18.62 o 
  -7   8   7      456.79      413.10     14.09 o 
  -6   8   7      690.80      673.21     18.31 o 
  -5   8   7        6.81        2.80      4.80 o 
  -4   8   7      207.06      188.85      6.36 o 
  -3   8   7     1054.70     1088.53     12.36 o 
  -2   8   7     2383.29     2351.21     17.61 o 
  -1   8   7      989.69      868.41      8.95 o 
   0   8   7     4815.55     4779.84     33.69 o 
   1   8   7     2463.20     2545.90     18.80 o 
   2   8   7      630.07      635.91      7.76 o 
   3   8   7      625.34      634.74      8.59 o 
   4   8   7      117.00      127.01      5.61 o 
   5   8   7      264.94      263.88      8.77 o 
   6   8   7     1420.27     1385.63     22.40 o 
   7   8   7     1037.35     1049.66     21.96 o 
   8   8   7       14.07       24.52     10.37 o 
   9   8   7       18.80       17.92     13.38 o 
  10   8   7       95.69       91.77     27.90 o 
  11   8   7       68.69       67.18     25.34 o 
 -11   9   7      422.22      486.96     58.22 o 
 -10   9   7        9.03       53.91     38.84 o 
  -9   9   7      227.52      254.20     30.33 o 
  -8   9   7       12.72       11.31     10.93 o 
  -7   9   7      100.25      115.95      9.61 o 
  -6   9   7     2308.92     2325.30     31.15 o 
  -5   9   7      804.74      866.73     14.54 o 
  -4   9   7     3629.39     3451.42     36.66 o 
  -3   9   7     3278.60     3155.63     38.98 o 
  -2   9   7      159.90      177.49      5.28 o 
  -1   9   7     1391.32     1422.42     13.26 o 
   0   9   7     1582.12     1646.19     14.80 o 
   1   9   7       19.49       19.80      3.03 o 
   2   9   7     5128.15     4916.93     39.56 o 
   3   9   7       32.65       36.89      4.11 o 
   4   9   7     5957.23     5836.17     52.12 o 
   5   9   7     1562.98     1528.99     29.13 o 
   6   9   7      127.60      119.27     11.51 o 
   7   9   7        1.94       -8.22      9.85 o 
   8   9   7        7.95       -9.65     10.47 o 
   9   9   7       91.27       95.62     16.58 o 
  10   9   7       97.73      118.73     21.44 o 
  11   9   7       25.58        6.06     24.33 o 
 -11  10   7       42.30       74.15     44.18 o 
 -10  10   7       14.47        8.78     37.72 o 
  -9  10   7      305.47      322.43     33.63 o 
  -8  10   7      559.90      576.96     20.42 o 
  -7  10   7     1246.17     1195.50     23.58 o 
  -6  10   7       55.11       52.13      7.90 o 
  -5  10   7        6.18       -1.61      6.45 o 
  -4  10   7     1269.13     1319.82     18.20 o 
  -3  10   7     1614.06     1569.40     21.91 o 
  -2  10   7      797.31      868.30     13.28 o 
  -1  10   7      495.76      443.49      8.87 o 
   0  10   7      158.34      168.19      4.93 o 
   1  10   7      289.48      317.88      7.89 o 
   2  10   7     2391.39     2270.16     21.82 o 
   3  10   7        1.36       -4.37      3.28 o 
   4  10   7      938.08      915.29     14.20 o 
   5  10   7       35.56       40.38      7.20 o 
   6  10   7        4.48        2.48      8.16 o 
   7  10   7      209.06      199.07     12.47 o 
   8  10   7     1114.31     1021.49     27.04 o 
   9  10   7        3.56       -3.74     13.91 o 
  10  10   7       45.59       49.41     20.17 o 
 -11  11   7       17.29      -20.76     44.53 o 
 -10  11   7      548.24      556.98     57.19 o 
  -9  11   7      143.43      184.58     29.80 o 
  -8  11   7      194.34      250.65     22.41 o 
  -7  11   7     1120.23     1106.06     36.87 o 
  -6  11   7      898.38      890.98     19.61 o 
  -5  11   7     1853.01     1776.84     23.67 o 
  -4  11   7     2408.21     2339.48     63.83 o 
  -3  11   7     1642.77     1600.34     24.83 o 
  -2  11   7     1029.10     1035.32     16.99 o 
  -1  11   7       10.39       12.99      3.66 o 
   0  11   7      302.31      302.94      7.46 o 
   1  11   7     4608.34     4560.29     40.50 o 
   2  11   7      859.30      739.94     12.29 o 
   3  11   7     1951.14     1967.02     21.71 o 
   4  11   7      749.75      807.77     14.53 o 
   5  11   7     1951.14     1911.53     29.39 o 
   6  11   7      254.59      243.93     12.38 o 
   7  11   7       26.32       29.68     10.59 o 
   8  11   7       13.73       17.63     13.25 o 
   9  11   7       46.18       58.87     15.66 o 
  10  11   7      220.02      228.50     24.46 o 
 -10  12   7       19.75        9.39     39.88 o 
  -9  12   7       12.50       48.25     25.36 o 
  -8  12   7       51.40       73.38     19.91 o 
  -7  12   7      481.64      440.36     18.34 o 
  -6  12   7        8.80       22.32      8.85 o 
  -5  12   7       97.07       92.80      8.21 o 
  -4  12   7       41.65       44.02      7.27 o 
  -3  12   7       94.07       96.92      7.09 o 
  -2  12   7        2.74        5.57      6.43 o 
  -1  12   7       78.58       79.80      6.42 o 
   0  12   7      113.79       86.35      6.54 o 
   1  12   7     2300.50     2179.42     24.55 o 
   2  12   7      721.58      707.61     12.59 o 
   3  12   7      762.43      708.77     19.93 o 
   4  12   7      177.09      184.13      9.46 o 
   5  12   7        5.27       24.53      8.56 o 
   6  12   7      188.99      191.84     12.19 o 
   7  12   7      118.13      124.51     17.43 o 
   8  12   7        1.91       -1.84     13.30 o 
   9  12   7       15.94       30.43     15.98 o 
  10  12   7        0.67      -20.35     32.17 o 
 -10  13   7       57.63       78.55     45.30 o 
  -9  13   7       37.40       25.94     25.09 o 
  -8  13   7       53.18       51.46     20.20 o 
  -7  13   7      140.66      152.49     14.87 o 
  -6  13   7      463.31      477.45     18.57 o 
  -5  13   7     1314.35     1317.69     29.18 o 
  -4  13   7     2217.55     2222.48     31.71 o 
  -3  13   7      374.43      396.96     13.48 o 
  -2  13   7     1614.36     1544.39     40.53 o 
  -1  13   7        9.77        1.56      4.75 o 
   0  13   7        5.64        8.89      4.34 o 
   1  13   7      488.99      502.04     12.17 o 
   2  13   7      113.07      146.13      8.24 o 
   3  13   7     5231.18     5014.52     58.46 o 
   4  13   7      396.68      388.32     12.92 o 
   5  13   7      562.54      576.46     18.04 o 
   6  13   7      162.29      164.88     16.02 o 
   7  13   7      253.69      243.28     16.77 o 
   8  13   7        2.98       -9.05     16.55 o 
   9  13   7       20.62       24.94     16.34 o 
 -10  14   7       12.51       40.91     41.86 o 
  -9  14   7      360.43      370.43     34.83 o 
  -8  14   7       48.02       49.64     32.08 o 
  -7  14   7      880.59      900.63     33.76 o 
  -6  14   7       22.60       37.01     14.18 o 
  -5  14   7      335.77      294.39     14.79 o 
  -4  14   7      523.03      525.32     21.99 o 
  -3  14   7       38.72       48.00      9.49 o 
  -2  14   7     3597.69     3366.54     48.11 o 
  -1  14   7      134.69      143.91     10.60 o 
   0  14   7     1592.62     1642.44     22.28 o 
   1  14   7      502.48      537.97     13.68 o 
   2  14   7       52.92       60.88      7.77 o 
   3  14   7      500.04      499.69     13.31 o 
   4  14   7      272.41      268.59     16.41 o 
   5  14   7      415.75      412.89     14.70 o 
   6  14   7      903.10      915.94     23.54 o 
   7  14   7       76.65       41.77     15.66 o 
   8  14   7      551.40      520.38     23.34 o 
   9  14   7       15.41       13.41     29.05 o 
  -9  15   7       20.99       37.55     40.13 o 
  -8  15   7      225.26      235.99     48.06 o 
  -7  15   7       50.23       32.38     36.43 o 
  -6  15   7        5.64       19.74     16.34 o 
  -5  15   7      209.64      239.40     17.44 o 
  -4  15   7      100.52      123.37     12.42 o 
  -3  15   7      542.86      536.88     17.71 o 
  -2  15   7        2.09       -4.51      9.16 o 
  -1  15   7      102.11       90.72      8.69 o 
   0  15   7       82.52       86.32     10.83 o 
   1  15   7       80.87       78.71      7.90 o 
   2  15   7      348.92      330.66     10.84 o 
   3  15   7        8.06       17.21      7.88 o 
   4  15   7      397.01      385.98     26.60 o 
   5  15   7       10.62       19.61     10.54 o 
   6  15   7      177.18      175.90     15.20 o 
   7  15   7        4.57       -4.39     15.25 o 
   8  15   7        2.64       -4.09     17.24 o 
  -9  16   7      379.17      434.94     57.53 o 
  -8  16   7      769.32      810.02     67.26 o 
  -7  16   7      103.93       44.35     39.70 o 
  -6  16   7      294.80      326.78     28.68 o 
  -5  16   7      336.18      355.95     20.59 o 
  -4  16   7       18.87       13.21     11.41 o 
  -3  16   7      385.72      388.40     17.88 o 
  -2  16   7     1591.97     1627.85     32.22 o 
  -1  16   7      781.92      743.96     18.05 o 
   0  16   7     2496.10     2333.95     33.64 o 
   1  16   7      641.06      661.96     17.24 o 
   2  16   7       46.32       53.14      7.99 o 
   3  16   7      215.51      247.91     11.37 o 
   4  16   7        4.40        7.33      9.84 o 
   5  16   7       24.42       22.69     13.20 o 
   6  16   7      328.67      347.17     21.78 o 
   7  16   7      396.94      344.29     33.91 o 
   8  16   7      424.89      447.19     26.40 o 
  -8  17   7       52.87        7.49     41.43 o 
  -7  17   7        8.11      -17.83     38.67 o 
  -6  17   7        0.19       -0.59     23.60 o 
  -5  17   7       53.26       52.55     24.63 o 
  -4  17   7      232.84      283.05     25.89 o 
  -3  17   7        4.29        0.87     13.02 o 
  -2  17   7      185.56      193.68     12.90 o 
  -1  17   7       59.78       56.74     10.76 o 
   0  17   7       61.27       62.54     10.13 o 
   1  17   7        2.65       -2.35      9.33 o 
   2  17   7       16.18       19.81      8.69 o 
   3  17   7      786.29      830.96     19.05 o 
   4  17   7       58.04       27.57     12.67 o 
   5  17   7       23.14       15.76     13.40 o 
   6  17   7       40.48       30.96     16.86 o 
   7  17   7       22.13       26.02     18.39 o 
  -7  18   7      140.22      126.50     38.93 o 
  -6  18   7      653.70      622.39     28.02 o 
  -5  18   7      523.96      555.57     25.75 o 
  -4  18   7       44.42       34.90     16.10 o 
  -3  18   7      126.33      120.36     27.45 o 
  -2  18   7       50.26       45.14     12.76 o 
  -1  18   7     3561.33     3616.57     74.30 o 
   0  18   7      609.02      655.50     25.15 o 
   1  18   7       31.56       19.99      9.08 o 
   2  18   7      726.86      743.25     20.45 o 
   3  18   7       31.13       28.53     15.07 o 
   4  18   7      112.25      106.54     14.63 o 
   5  18   7      202.93      180.44     16.75 o 
   6  18   7        5.92       -4.65     17.50 o 
   7  18   7      460.97      427.89     55.59 o 
  -7  19   7       79.68       40.41     33.24 o 
  -6  19   7       50.72        9.31     23.63 o 
  -5  19   7      687.83      719.91     30.50 o 
  -4  19   7       10.25       -1.36     16.75 o 
  -3  19   7      520.92      519.12     24.63 o 
  -2  19   7      399.56      433.31     19.16 o 
  -1  19   7      142.04      162.35     19.29 o 
   0  19   7       74.16       67.55     17.63 o 
   1  19   7      113.85      136.29     11.86 o 
   2  19   7      439.55      409.76     18.26 o 
   3  19   7       39.46       46.35     13.85 o 
   4  19   7      421.53      418.57     20.27 o 
   5  19   7       49.39       33.54     17.78 o 
   6  19   7      238.66      229.64     22.66 o 
  -6  20   7      115.10      116.30     26.97 o 
  -5  20   7        6.22       14.36     19.04 o 
  -4  20   7        4.59       10.79     17.41 o 
  -3  20   7       68.19      112.74     18.71 o 
  -2  20   7      309.92      333.48     22.27 o 
  -1  20   7       48.28       38.86     20.68 o 
   0  20   7       43.85       40.30     13.47 o 
   1  20   7      381.58      408.12     17.40 o 
   2  20   7      347.89      390.00     19.28 o 
   3  20   7      123.74      137.55     16.46 o 
   4  20   7       19.36       17.27     17.80 o 
   5  20   7       57.73       86.70     27.82 o 
  -4  21   7      302.83      314.13     24.67 o 
  -3  21   7      215.28      194.22     27.10 o 
  -2  21   7        6.28       -6.11     17.07 o 
  -1  21   7       15.83       21.22     17.37 o 
   0  21   7      123.53      109.47     18.52 o 
   1  21   7       32.84       33.36     14.80 o 
   2  21   7      540.34      563.24     22.33 o 
   3  21   7      263.03      292.46     19.52 o 
  -2  22   7       28.57        6.71     18.71 o 
  -1  22   7        7.29       11.33     14.91 o 
   0  22   7        0.32       -0.12     19.16 o 
   1  22   7        2.31        5.97     15.74 o 
   2  22   7        4.88       19.38     17.30 o 
 -12   0   8        4.90      -10.51     37.38 o 
 -11   0   8       40.35      -13.35     33.85 o 
 -10   0   8      280.16      289.25     24.40 o 
  -9   0   8       25.29       16.82     12.40 o 
  -8   0   8     3581.96     3556.80     96.90 o 
  -7   0   8      878.21      871.23     23.67 o 
  -6   0   8    15858.27    15889.04    175.75 o 
  -5   0   8       24.68       27.91      4.41 o 
  -4   0   8       79.09       81.20      6.16 o 
  -3   0   8      210.29      206.51      5.00 o 
  -2   0   8       24.06       59.17      8.20 o 
  -1   0   8     9080.61     8894.15    117.12 o 
   0   0   8    14802.23    15109.77    193.18 o 
   1   0   8    15792.21    15845.56    185.67 o 
   2   0   8    14306.95    14286.29    133.11 o 
   3   0   8     1662.96     1647.28     17.84 o 
   4   0   8        7.89        9.99      3.02 o 
   5   0   8     1008.61     1055.71     15.22 o 
   6   0   8       39.03       36.42      5.50 o 
   7   0   8     2318.39     2270.54     31.89 o 
   8   0   8      152.19      146.62     16.78 o 
   9   0   8     2092.48     2077.09     48.17 o 
  10   0   8       22.53       69.68     36.60 o 
  11   0   8      179.05      208.68     45.99 o 
 -12   1   8      219.88      234.65     33.21 o 
 -11   1   8      119.01      110.53     27.33 o 
 -10   1   8      154.33      196.62     22.51 o 
  -9   1   8        3.81       -3.96      9.54 o 
  -8   1   8        6.09        2.86      7.27 o 
  -7   1   8       59.76       63.81      5.45 o 
  -6   1   8      489.65      527.35      8.36 o 
  -5   1   8     1771.12     1840.62     14.20 o 
  -4   1   8      205.12      221.22      3.40 o 
  -3   1   8       69.14       59.04      2.04 o 
  -2   1   8       29.64       16.77      1.67 o 
  -1   1   8      119.88      139.71      3.00 o 
   0   1   8      289.30      329.88      4.95 o 
   1   1   8     1866.61     2054.41     19.20 o 
   2   1   8     2946.62     3079.22     25.39 o 
   3   1   8       82.83      122.97      2.74 o 
   4   1   8       82.85       81.07      2.81 o 
   5   1   8        2.77        7.52      2.81 o 
   6   1   8     1195.01     1163.19     11.79 o 
   7   1   8       31.72       39.48      5.57 o 
   8   1   8        6.73       -6.33      7.48 o 
   9   1   8        0.47       -4.27     10.56 o 
  10   1   8       10.92       47.43     24.02 o 
  11   1   8        7.78       47.28     27.85 o 
 -12   2   8       29.78       39.74     28.16 o 
 -11   2   8        0.47      -39.32     29.41 o 
 -10   2   8        8.34       13.59     13.15 o 
  -9   2   8      971.49      971.61     21.52 o 
  -8   2   8     1912.19     1920.08     26.00 o 
  -7   2   8      508.57      496.19     10.84 o 
  -6   2   8       64.94       61.38      4.48 o 
  -5   2   8     3741.46     3766.07     24.91 o 
  -4   2   8     2373.19     2498.21     17.01 o 
  -3   2   8     4571.79     4962.70     33.53 o 
  -2   2   8     1642.03     1720.45     12.65 o 
  -1   2   8     2415.16     2287.09     19.98 o 
   0   2   8     4802.46     4715.95     38.82 o 
   1   2   8     2982.83     2756.49     24.33 o 
   2   2   8      475.51      399.22      5.68 o 
   3   2   8     2328.89     2457.34     18.06 o 
   4   2   8     1567.16     1633.94     11.96 o 
   5   2   8      415.31      420.56      7.36 o 
   6   2   8      218.08      203.82      5.92 o 
   7   2   8      570.96      565.04     10.90 o 
   8   2   8      509.24      519.38     13.51 o 
   9   2   8      159.76      195.55     22.07 o 
  10   2   8       50.98       44.47     17.26 o 
  11   2   8       82.87       92.16     34.62 o 
 -12   3   8        9.07        3.88     27.21 o 
 -11   3   8      516.22      688.98     40.08 o 
 -10   3   8      168.33      178.83     15.50 o 
  -9   3   8      748.33      723.70     21.44 o 
  -8   3   8      109.20       96.81      8.59 o 
  -7   3   8        1.26        3.88      4.80 o 
  -6   3   8      159.72      152.36      6.63 o 
  -5   3   8     7398.43     7341.96     48.90 o 
  -4   3   8      263.34      231.59      4.13 o 
  -3   3   8     7498.61     7632.33     49.11 o 
  -2   3   8     7365.56     7535.38     50.75 o 
  -1   3   8     2016.38     2080.81     17.92 o 
   0   3   8       19.75       24.46      2.46 o 
   1   3   8      266.47      313.53      5.67 o 
   2   3   8      213.19      164.02      3.37 o 
   3   3   8      538.61      510.04      6.08 o 
   4   3   8     4299.04     4225.16     28.22 o 
   5   3   8     1688.79     1718.97     14.64 o 
   6   3   8     4075.84     3974.46     31.65 o 
   7   3   8       92.93       92.60      7.15 o 
   8   3   8      318.56      337.46     11.47 o 
   9   3   8       12.69        4.97     12.74 o 
  10   3   8      588.58      568.30     28.05 o 
  11   3   8      141.30      133.11     30.54 o 
 -12   4   8      193.74      248.73     49.78 o 
 -11   4   8       20.87       54.78     38.76 o 
 -10   4   8        7.95      -24.30     12.29 o 
  -9   4   8     1821.82     1816.82     34.19 o 
  -8   4   8        5.12       14.19      7.35 o 
  -7   4   8     1898.10     1832.35     28.63 o 
  -6   4   8        7.26        9.50      3.59 o 
  -5   4   8     1321.01     1390.94     13.57 o 
  -4   4   8      832.23     1060.35      9.89 o 
  -3   4   8      638.92      719.50      7.24 o 
  -2   4   8      204.16      173.64      3.39 o 
  -1   4   8      825.38      753.57      8.29 o 
   0   4   8     5216.91     5334.59     48.29 o 
   1   4   8     1342.06     1392.89     14.00 o 
   2   4   8     1113.92     1104.19     10.97 o 
   3   4   8     1256.06     1324.28     10.79 o 
   4   4   8      136.82      184.32      4.17 o 
   5   4   8      554.74      578.83      9.99 o 
   6   4   8      239.66      245.87      7.17 o 
   7   4   8        6.89       15.93      6.20 o 
   8   4   8     1161.19     1171.25     26.72 o 
   9   4   8        3.65        5.04     10.30 o 
  10   4   8      432.58      459.72     25.56 o 
  11   4   8       15.89       12.23     39.88 o 
 -12   5   8      187.92      222.03     49.35 o 
 -11   5   8      520.12      540.18     55.98 o 
 -10   5   8      416.89      408.07     24.74 o 
  -9   5   8       15.88        8.05     10.97 o 
  -8   5   8       87.51      101.77      8.37 o 
  -7   5   8      596.32      589.19     15.58 o 
  -6   5   8       58.21       60.56      5.55 o 
  -5   5   8     1718.15     1625.69     15.15 o 
  -4   5   8     7680.57     7928.39     54.77 o 
  -3   5   8     4246.17     4147.99     28.08 o 
  -2   5   8     4378.06     3909.45     27.96 o 
  -1   5   8      364.00      337.25      5.16 o 
   0   5   8    11193.47    12587.19     92.20 o 
   1   5   8     5541.21     5995.94     49.13 o 
   2   5   8      749.72      734.02      7.81 o 
   3   5   8     6633.13     6560.29     42.53 o 
   4   5   8     1347.58     1217.61     11.54 o 
   5   5   8     2832.34     2794.88     24.90 o 
   6   5   8      226.47      250.12      7.91 o 
   7   5   8      130.22      134.69      8.69 o 
   8   5   8      197.17      191.26     11.35 o 
   9   5   8       54.65       52.68     11.54 o 
  10   5   8       45.31       11.11     20.44 o 
  11   5   8      161.51      213.94     48.58 o 
 -12   6   8       63.97       19.72     39.27 o 
 -11   6   8       69.30       85.09     40.82 o 
 -10   6   8        4.56       -6.37     16.10 o 
  -9   6   8      473.80      506.59     21.74 o 
  -8   6   8      248.85      276.41     16.06 o 
  -7   6   8       72.92       84.48      7.53 o 
  -6   6   8        1.16        9.22      4.81 o 
  -5   6   8      827.24      737.35      9.95 o 
  -4   6   8      325.88      337.77      5.66 o 
  -3   6   8      735.53      745.12      8.09 o 
  -2   6   8        4.45       11.99      2.01 o 
  -1   6   8        7.40        5.60      1.83 o 
   0   6   8      844.70      847.90      9.01 o 
   1   6   8      275.53      312.17      5.14 o 
   2   6   8        0.81        3.85      2.18 o 
   3   6   8      445.71      421.74      5.73 o 
   4   6   8        0.35        4.16      2.65 o 
   5   6   8        3.92        0.30      4.06 o 
   6   6   8        2.48       -2.44      4.97 o 
   7   6   8      649.46      653.21     16.95 o 
   8   6   8        1.95       12.96      9.84 o 
   9   6   8        3.32       22.78     11.91 o 
  10   6   8       26.08       39.76     21.42 o 
  11   6   8        6.86       19.03     42.37 o 
 -12   7   8      494.73      514.00     62.18 o 
 -11   7   8       32.28       20.67     39.02 o 
 -10   7   8      791.18      881.33     62.96 o 
  -9   7   8      131.50      100.23     15.20 o 
  -8   7   8      282.17      252.73     16.12 o 
  -7   7   8       60.72       62.21      7.99 o 
  -6   7   8      755.72      780.76     22.51 o 
  -5   7   8     1265.80     1238.21     20.18 o 
  -4   7   8     5340.73     5296.29     51.82 o 
  -3   7   8     3153.76     3187.07     24.26 o 
  -2   7   8     8021.75     8055.80     54.69 o 
  -1   7   8      683.21      673.45      7.19 o 
   0   7   8      957.71      928.89      8.79 o 
   1   7   8      648.02      616.62      7.08 o 
   2   7   8       10.90       13.19      2.79 o 
   3   7   8     4333.09     4090.85     39.92 o 
   4   7   8     2049.17     2010.20     24.14 o 
   5   7   8     3807.49     3593.02     36.81 o 
   6   7   8      349.69      383.70     11.28 o 
   7   7   8      462.17      464.46     15.21 o 
   8   7   8      140.25      142.36     11.95 o 
   9   7   8       10.71       11.80     13.24 o 
  10   7   8      170.63      146.82     25.30 o 
  11   7   8      130.70      139.83     91.94 o 
 -12   8   8       24.36       24.12     44.96 o 
 -11   8   8       92.35       42.29     40.74 o 
 -10   8   8       29.63       56.84     35.48 o 
  -9   8   8      298.76      317.82     22.52 o 
  -8   8   8       41.88       53.00     11.47 o 
  -7   8   8     3338.29     3296.48     49.26 o 
  -6   8   8      173.92      164.86      8.55 o 
  -5   8   8       26.51       39.77      5.76 o 
  -4   8   8      254.77      271.51      8.76 o 
  -3   8   8     1992.25     2179.49     23.97 o 
  -2   8   8     2905.79     2984.60     22.32 o 
  -1   8   8      339.91      342.67      5.69 o 
   0   8   8     1317.31     1254.01     11.31 o 
   1   8   8     2093.69     2086.58     15.65 o 
   2   8   8     1332.13     1355.58     13.21 o 
   3   8   8      262.47      280.35      6.26 o 
   4   8   8      309.90      337.07      8.30 o 
   5   8   8      273.86      285.68      9.19 o 
   6   8   8      498.15      491.32     14.50 o 
   7   8   8       33.36       20.81      9.21 o 
   8   8   8      912.03      896.20     22.15 o 
   9   8   8       76.47       94.69     15.35 o 
  10   8   8      269.88      307.30     29.17 o 
  11   8   8      151.33      157.45     28.65 o 
 -11   9   8      213.82      242.96     50.30 o 
 -10   9   8       19.38       33.33     38.33 o 
  -9   9   8       64.25       62.80     16.75 o 
  -8   9   8      107.76       96.26     12.64 o 
  -7   9   8       16.27       12.94      9.46 o 
  -6   9   8     1941.71     1750.87     46.92 o 
  -5   9   8      594.84      590.96     13.20 o 
  -4   9   8       15.54       21.34      4.62 o 
  -3   9   8     2433.31     2377.80     29.20 o 
  -2   9   8       28.96       30.34      3.56 o 
  -1   9   8     1323.32     1393.91     13.09 o 
   0   9   8       88.73      127.82      4.13 o 
   1   9   8       51.77       80.49      3.52 o 
   2   9   8      880.13      963.11     11.27 o 
   3   9   8      108.19      134.94      5.72 o 
   4   9   8      349.83      359.28      9.45 o 
   5   9   8      302.05      320.52     10.07 o 
   6   9   8     1141.22     1066.61     21.03 o 
   7   9   8      238.87      242.06     12.80 o 
   8   9   8        1.78      -13.73     11.20 o 
   9   9   8       26.01       40.15     15.08 o 
  10   9   8        1.24        8.54     15.41 o 
 -11  10   8       63.49      118.94     45.39 o 
 -10  10   8        6.76       -5.68     37.81 o 
  -9  10   8      299.71      365.91     40.35 o 
  -8  10   8     1260.12     1223.79     28.70 o 
  -7  10   8      854.83      906.79     23.13 o 
  -6  10   8      820.28      802.47     17.00 o 
  -5  10   8     3437.65     3405.72     45.32 o 
  -4  10   8      654.62      645.83     12.97 o 
  -3  10   8      757.43      699.55     14.82 o 
  -2  10   8      588.41      597.45     11.00 o 
  -1  10   8     3095.04     3102.68     31.03 o 
   0  10   8     3616.60     3548.17     29.41 o 
   1  10   8     5395.51     5037.74     45.14 o 
   2  10   8     2711.52     2673.47     26.69 o 
   3  10   8      137.01      174.52      7.71 o 
   4  10   8     1086.37     1047.13     15.81 o 
   5  10   8       22.30       24.38      6.99 o 
   6  10   8     1084.19      991.18     20.69 o 
   7  10   8      756.69      714.94     26.74 o 
   8  10   8      303.09      310.01     17.83 o 
   9  10   8      191.11      226.94     17.97 o 
  10  10   8      117.11      152.76     20.00 o 
 -11  11   8      105.28      177.42     49.61 o 
 -10  11   8       50.68       52.02     41.17 o 
  -9  11   8       29.89        3.10     30.83 o 
  -8  11   8       89.57      110.85     15.18 o 
  -7  11   8        5.66       16.40     13.29 o 
  -6  11   8       17.84       27.63      8.56 o 
  -5  11   8       93.34       87.37      7.93 o 
  -4  11   8       30.19       28.00      6.08 o 
  -3  11   8      855.79      794.73     18.02 o 
  -2  11   8       63.80       56.47      6.30 o 
  -1  11   8       60.29       41.68      5.38 o 
   0  11   8     1081.63     1053.20     14.72 o 
   1  11   8     6473.80     6291.44     51.86 o 
   2  11   8     1826.88     1670.44     20.33 o 
   3  11   8      173.13      200.05      6.38 o 
   4  11   8       74.70       79.69      6.80 o 
   5  11   8       75.62       69.19      8.28 o 
   6  11   8      344.71      334.96     13.60 o 
   7  11   8        2.77      -16.01     10.46 o 
   8  11   8       14.10       11.32     13.25 o 
   9  11   8       76.93       85.18     16.44 o 
  10  11   8       46.92       50.89     17.69 o 
 -10  12   8      464.73      480.24     55.64 o 
  -9  12   8      113.96      169.76     27.75 o 
  -8  12   8      489.36      488.31     28.47 o 
  -7  12   8      311.90      298.76     15.86 o 
  -6  12   8     2090.95     2126.05     33.11 o 
  -5  12   8       10.35       24.41      8.33 o 
  -4  12   8     1163.92     1151.59     18.96 o 
  -3  12   8     1132.07     1122.94     26.64 o 
  -2  12   8       11.05        7.26      7.05 o 
  -1  12   8     3033.09     2969.12     39.35 o 
   0  12   8     2747.94     2733.22     29.09 o 
   1  12   8      655.15      689.14     11.67 o 
   2  12   8     1324.04     1277.82     17.56 o 
   3  12   8     2452.01     2377.26     26.46 o 
   4  12   8      141.82      137.71      9.05 o 
   5  12   8     2154.86     2043.57     28.90 o 
   6  12   8      391.35      330.64     16.56 o 
   7  12   8      475.90      503.11     18.75 o 
   8  12   8      163.18      158.33     16.31 o 
   9  12   8      259.44      246.14     19.42 o 
 -10  13   8       22.59       66.40     42.72 o 
  -9  13   8      770.85      816.74     56.54 o 
  -8  13   8       72.08       94.17     21.62 o 
  -7  13   8      410.22      504.31     27.74 o 
  -6  13   8       37.84       42.16      9.82 o 
  -5  13   8      417.44      450.33     17.40 o 
  -4  13   8      666.75      688.09     16.07 o 
  -3  13   8     1008.61      983.67     21.35 o 
  -2  13   8       84.12       96.72     10.18 o 
  -1  13   8      897.11      937.76     20.80 o 
   0  13   8        2.87       -3.74      6.65 o 
   1  13   8       10.35        2.17      6.47 o 
   2  13   8      318.31      299.62     10.35 o 
   3  13   8      154.82      153.65      7.89 o 
   4  13   8      531.54      547.33     15.96 o 
   5  13   8      441.55      447.63     14.94 o 
   6  13   8      560.90      600.06     19.69 o 
   7  13   8        3.05       -7.62     12.83 o 
   8  13   8       66.15       78.26     15.93 o 
   9  13   8      177.73      202.44     19.94 o 
 -10  14   8       83.05       72.95     46.34 o 
  -9  14   8      212.68      226.84     31.67 o 
  -8  14   8      354.96      422.45     34.52 o 
  -7  14   8      223.11      236.79     36.13 o 
  -6  14   8      515.90      519.79     22.18 o 
  -5  14   8      277.23      281.93     17.33 o 
  -4  14   8       69.87       46.30      8.66 o 
  -3  14   8      118.95      117.64     10.86 o 
  -2  14   8        4.91       11.58      7.26 o 
  -1  14   8      587.78      571.39     18.99 o 
   0  14   8      982.69      986.87     23.47 o 
   1  14   8     1064.27     1047.10     17.46 o 
   2  14   8     1093.73     1122.09     20.97 o 
   3  14   8       15.93       24.07      7.11 o 
   4  14   8       52.30       69.85     12.76 o 
   5  14   8      413.73      399.19     18.10 o 
   6  14   8       50.23       30.48     13.84 o 
   7  14   8      134.61      120.72     17.69 o 
   8  14   8      220.69      214.69     18.63 o 
   9  14   8      212.42      258.88     25.18 o 
  -9  15   8        6.38      -27.56     37.12 o 
  -8  15   8       47.05       59.60     41.43 o 
  -7  15   8      246.78      320.22     47.11 o 
  -6  15   8       33.88       28.85     35.40 o 
  -5  15   8      781.67      812.42     30.29 o 
  -4  15   8      529.09      528.51     23.76 o 
  -3  15   8     2316.73     2251.60     40.95 o 
  -2  15   8      796.24      809.12     23.19 o 
  -1  15   8      413.42      404.62     19.37 o 
   0  15   8       32.65       20.34      7.93 o 
   1  15   8      283.19      296.49     11.19 o 
   2  15   8     1504.68     1449.32     24.55 o 
   3  15   8      244.78      234.02     11.50 o 
   4  15   8     1233.93     1300.39     24.61 o 
   5  15   8      183.97      199.79     13.68 o 
   6  15   8      299.60      281.59     41.79 o 
   7  15   8       19.88       28.16     26.19 o 
   8  15   8        1.53       -2.13     16.69 o 
  -9  16   8      304.96      257.26     49.78 o 
  -8  16   8       45.50       54.09     42.03 o 
  -7  16   8      184.79      220.05     46.34 o 
  -6  16   8      190.32      183.19     26.87 o 
  -5  16   8        3.64      -16.62     16.14 o 
  -4  16   8      368.97      289.35     20.95 o 
  -3  16   8      597.91      618.47     25.15 o 
  -2  16   8       88.24       70.01     12.80 o 
  -1  16   8       46.27       58.23      9.81 o 
   0  16   8       96.79      106.31      9.87 o 
   1  16   8        0.79        2.42     17.28 o 
   2  16   8      138.34      130.70      9.03 o 
   3  16   8      283.81      293.43     12.99 o 
   4  16   8       35.34       38.51     10.70 o 
   5  16   8        5.92        8.46     11.86 o 
   6  16   8       61.46       55.37     16.58 o 
   7  16   8      164.08      165.78     20.55 o 
   8  16   8       34.72       42.32     19.28 o 
  -8  17   8      293.02      315.48     55.29 o 
  -7  17   8       36.71       37.38     41.34 o 
  -6  17   8      676.75      711.57     60.98 o 
  -5  17   8      289.77      351.70     28.31 o 
  -4  17   8      360.57      382.31     34.45 o 
  -3  17   8      601.57      593.02     51.77 o 
  -2  17   8     2534.32     2507.82     72.19 o 
  -1  17   8      351.48      352.66     14.82 o 
   0  17   8       90.69       81.26     10.40 o 
   1  17   8        3.52       -8.03      9.33 o 
   2  17   8      101.89       86.61     10.38 o 
   3  17   8     2581.33     2716.69     42.27 o 
   4  17   8      114.71      114.88     14.03 o 
   5  17   8      391.29      403.10     22.25 o 
   6  17   8      224.09      251.42     20.75 o 
   7  17   8      209.30      228.10     22.15 o 
  -7  18   8      167.70      180.78     49.78 o 
  -6  18   8        5.40      -27.04     38.50 o 
  -5  18   8       90.67       83.23     46.64 o 
  -4  18   8      207.18      196.36     18.79 o 
  -3  18   8        0.16       -7.29     19.87 o 
  -2  18   8        5.42      -17.95     13.38 o 
  -1  18   8       62.58       59.95     16.35 o 
   0  18   8      169.05      166.62     13.17 o 
   1  18   8      278.37      268.47     13.90 o 
   2  18   8        5.47       -7.22     11.30 o 
   3  18   8        5.44      -10.35     12.03 o 
   4  18   8       89.84       72.17     14.30 o 
   5  18   8       24.59       23.61     16.51 o 
   6  18   8       42.73       27.33     17.87 o 
  -6  19   8      246.54      270.88     52.41 o 
  -5  19   8       18.24       22.90     29.19 o 
  -4  19   8      631.06      654.59     59.02 o 
  -3  19   8      592.40      582.99     36.17 o 
  -2  19   8       59.34       59.10     16.21 o 
  -1  19   8       31.73       33.54     15.74 o 
   0  19   8      271.79      270.34     27.85 o 
   1  19   8       93.20       83.50     13.18 o 
   2  19   8       48.18       76.97     13.76 o 
   3  19   8      155.73      131.23     15.25 o 
   4  19   8       66.57       49.37     16.98 o 
   5  19   8      288.78      268.75     23.11 o 
   6  19   8      207.73      232.19     29.10 o 
  -5  20   8      382.87      422.13     33.01 o 
  -4  20   8      125.56      109.64     19.98 o 
  -3  20   8      227.57      241.21     28.33 o 
  -2  20   8       53.64       54.44     17.18 o 
  -1  20   8     1198.35     1328.72     37.19 o 
   0  20   8      256.81      264.42     35.57 o 
   1  20   8      127.10      130.36     16.98 o 
   2  20   8      580.83      659.57     27.60 o 
   3  20   8       92.91      102.91     15.78 o 
   4  20   8        0.15        3.75     17.04 o 
   5  20   8        0.98        5.18     19.67 o 
  -4  21   8       43.50       16.48     35.48 o 
  -3  21   8        9.00       30.78     18.61 o 
  -2  21   8       26.84       69.92     18.34 o 
  -1  21   8       95.84       90.35     18.57 o 
   0  21   8       73.25       50.25     27.08 o 
   1  21   8      213.13      247.07     19.19 o 
   2  21   8      138.52      115.27     22.87 o 
   3  21   8       29.68       10.55     17.28 o 
  -2  22   8      363.62      443.01     26.06 o 
  -1  22   8       22.18        8.49     14.77 o 
   0  22   8      203.47      210.27     24.76 o 
   1  22   8      612.89      662.88     26.28 o 
 -12   1   9      262.02      328.26     55.29 o 
 -11   1   9       62.87       57.38     62.14 o 
 -10   1   9     1280.90     1247.92     30.23 o 
  -9   1   9      549.48      551.11     18.23 o 
  -8   1   9      472.91      443.96     13.79 o 
  -7   1   9      673.35      674.34     12.79 o 
  -6   1   9     1091.02     1069.00     13.10 o 
  -5   1   9      102.47      106.10      3.09 o 
  -4   1   9     5691.18     5742.55     36.80 o 
  -3   1   9     2880.06     2688.75     18.97 o 
  -2   1   9     7368.31     7197.85     50.99 o 
  -1   1   9     9257.00     8983.90     83.59 o 
   0   1   9     2843.67     2839.97     27.69 o 
   1   1   9      419.18      430.93      7.57 o 
   2   1   9       48.17       80.12      2.58 o 
   3   1   9     2322.47     2274.28     15.79 o 
   4   1   9      550.84      525.05      5.92 o 
   5   1   9     3574.95     3394.96     25.13 o 
   6   1   9     1029.61     1017.13     11.29 o 
   7   1   9     2466.53     2383.43     24.53 o 
   8   1   9      184.67      175.68      9.46 o 
   9   1   9        8.11        4.91     11.19 o 
  10   1   9       26.22       25.13     25.28 o 
  11   1   9       91.97       82.86     30.52 o 
 -12   2   9      202.59      199.53     31.54 o 
 -11   2   9      133.95      102.44     27.32 o 
 -10   2   9       80.69       86.72     14.87 o 
  -9   2   9      307.53      270.76     13.04 o 
  -8   2   9       83.73       80.78      8.19 o 
  -7   2   9     1467.70     1539.00     19.89 o 
  -6   2   9      242.68      239.52      6.02 o 
  -5   2   9     5183.54     5108.55     35.27 o 
  -4   2   9      198.35      215.38      4.61 o 
  -3   2   9     2179.90     2349.76     16.91 o 
  -2   2   9     2947.02     3123.10     22.92 o 
  -1   2   9     2152.71     2398.99     20.11 o 
   0   2   9     2254.24     2167.35     19.34 o 
   1   2   9       61.21       52.57      3.50 o 
   2   2   9     2320.87     2265.71     18.90 o 
   3   2   9     3792.91     3898.16     25.18 o 
   4   2   9      138.91      184.12      3.61 o 
   5   2   9      376.72      380.86      5.96 o 
   6   2   9      836.13      808.63      9.89 o 
   7   2   9      540.27      517.40     11.23 o 
   8   2   9      921.65      915.51     18.39 o 
   9   2   9       37.90       28.19     11.91 o 
  10   2   9      491.54      537.20     27.10 o 
  11   2   9        3.74        7.50     28.95 o 
 -12   3   9       18.62        0.10     27.96 o 
 -11   3   9      598.24      622.27     48.02 o 
 -10   3   9      384.11      391.18     18.44 o 
  -9   3   9      378.53      397.44     18.10 o 
  -8   3   9      125.25      126.53      9.12 o 
  -7   3   9      630.02      636.68     11.44 o 
  -6   3   9      467.46      445.50      8.81 o 
  -5   3   9     2222.53     2281.74     21.06 o 
  -4   3   9      789.12      733.39      7.65 o 
  -3   3   9     5625.82     5673.20     38.24 o 
  -2   3   9     2664.02     2682.15     19.20 o 
  -1   3   9     6470.00     6863.05     51.19 o 
   0   3   9      116.36      191.36      3.98 o 
   1   3   9     2247.23     2295.94     26.03 o 
   2   3   9     1061.70     1059.19     10.93 o 
   3   3   9        8.29        8.27      2.03 o 
   4   3   9     1554.96     1575.73     13.08 o 
   5   3   9     1592.94     1549.81     14.30 o 
   6   3   9      954.30      945.26     11.80 o 
   7   3   9       11.04       14.63      6.12 o 
   8   3   9       12.02       18.35      9.89 o 
   9   3   9      270.73      281.79     24.11 o 
  10   3   9      114.32      117.36     19.83 o 
  11   3   9       31.40       32.18     48.79 o 
 -12   4   9        4.15      -29.02     39.53 o 
 -11   4   9      197.77      241.76     46.34 o 
 -10   4   9        0.90      -16.95     12.03 o 
  -9   4   9      773.49      794.71     22.84 o 
  -8   4   9      313.73      316.11     11.32 o 
  -7   4   9     1671.33     1667.66     22.89 o 
  -6   4   9     2633.16     2491.82     24.76 o 
  -5   4   9     2504.64     2575.88     22.85 o 
  -4   4   9      643.46      579.21      6.45 o 
  -3   4   9      586.43      525.91      5.96 o 
  -2   4   9      249.43      376.48      5.24 o 
  -1   4   9     2337.71     2323.39     18.64 o 
   0   4   9     5202.70     5420.73     46.67 o 
   1   4   9     3611.81     3350.26     29.00 o 
   2   4   9     3596.32     3303.17     25.61 o 
   3   4   9     3184.95     3147.92     22.53 o 
   4   4   9     1279.27     1341.73     14.18 o 
   5   4   9      177.60      173.63      5.71 o 
   6   4   9       36.09       38.33      4.83 o 
   7   4   9       19.41       16.40      6.52 o 
   8   4   9      537.02      589.04     17.36 o 
   9   4   9     1110.11     1134.19     30.76 o 
  10   4   9       32.01       22.80     17.84 o 
  11   4   9        9.43       86.47     44.70 o 
 -12   5   9        7.22      -10.25     41.51 o 
 -11   5   9       25.54      -23.17     36.26 o 
 -10   5   9       78.90      108.31     18.46 o 
  -9   5   9      279.33      303.44     19.68 o 
  -8   5   9      127.83      114.49     11.32 o 
  -7   5   9      115.97      128.98     14.37 o 
  -6   5   9        3.53        3.26      4.23 o 
  -5   5   9      347.60      355.93      6.92 o 
  -4   5   9        5.63       11.77      2.57 o 
  -3   5   9        1.88        6.74      2.01 o 
  -2   5   9        1.05        9.25      2.79 o 
  -1   5   9     1402.53     1418.39     12.80 o 
   0   5   9      253.46      309.07      4.99 o 
   1   5   9      405.15      422.90      6.24 o 
   2   5   9        1.22        5.96      2.13 o 
   3   5   9       29.19       28.14      2.80 o 
   4   5   9     2278.87     2257.73     19.16 o 
   5   5   9     1694.95     1716.69     18.03 o 
   6   5   9       83.88       88.73      6.21 o 
   7   5   9      318.59      319.84     11.45 o 
   8   5   9        0.43      -14.54      8.79 o 
   9   5   9        8.37       12.49     11.22 o 
  10   5   9        1.86       26.18     21.36 o 
  11   5   9      208.21      264.67     52.02 o 
 -12   6   9      165.75      218.33     51.16 o 
 -11   6   9      155.53      105.94     41.94 o 
 -10   6   9      584.36      628.34     29.74 o 
  -9   6   9      318.78      299.09     23.61 o 
  -8   6   9     3328.84     3310.03     71.73 o 
  -7   6   9     1852.37     1858.58     25.25 o 
  -6   6   9     4465.14     4586.31     45.68 o 
  -5   6   9      283.31      304.48      7.57 o 
  -4   6   9     2473.11     2459.78     22.62 o 
  -3   6   9        4.68       10.63      2.18 o 
  -2   6   9      226.35      257.70      4.84 o 
  -1   6   9      261.28      239.85      4.53 o 
   0   6   9     4133.88     3956.74     29.30 o 
   1   6   9     6484.37     6486.81     45.76 o 
   2   6   9     6655.86     6705.28     46.11 o 
   3   6   9     1594.66     1504.98     15.37 o 
   4   6   9     3721.42     3862.32     31.11 o 
   5   6   9       28.92       24.99      4.69 o 
   6   6   9       20.71       28.26      5.54 o 
   7   6   9      926.59      968.62     30.38 o 
   8   6   9       63.35       68.91     10.87 o 
   9   6   9      747.70      767.53     30.77 o 
  10   6   9        9.45      -15.35     19.92 o 
  11   6   9      660.91      678.13     39.70 o 
 -12   7   9        5.86       -6.46     42.55 o 
 -11   7   9        2.15       24.46     39.27 o 
 -10   7   9       67.98       75.14     21.71 o 
  -9   7   9      474.03      458.03     20.70 o 
  -8   7   9        3.06       -0.96     11.38 o 
  -7   7   9      755.30      741.12     17.82 o 
  -6   7   9       68.15       61.82      6.95 o 
  -5   7   9      301.36      243.63      7.14 o 
  -4   7   9       16.18       33.55      4.77 o 
  -3   7   9     2099.36     2199.32     16.80 o 
  -2   7   9       27.08       58.86      3.02 o 
  -1   7   9     4039.00     4236.83     30.09 o 
   0   7   9      110.21      160.69      4.21 o 
   1   7   9     1628.40     1705.03     14.61 o 
   2   7   9      974.87     1033.69      9.97 o 
   3   7   9       26.94       16.48      3.75 o 
   4   7   9     1200.80     1177.67     13.93 o 
   5   7   9       41.61       48.85      5.22 o 
   6   7   9      142.36      140.48      9.96 o 
   7   7   9       80.15       73.12     15.16 o 
   8   7   9      113.20      103.57     11.65 o 
   9   7   9       63.58       58.69     17.52 o 
  10   7   9       12.18       15.56     22.20 o 
  11   7   9       24.63       36.00     25.76 o 
 -11   8   9       36.03        7.06     39.45 o 
 -10   8   9        3.60       13.52     37.38 o 
  -9   8   9       31.24       35.71     16.11 o 
  -8   8   9      640.75      620.43     22.48 o 
  -7   8   9      299.22      287.77     13.66 o 
  -6   8   9      636.93      651.95     16.12 o 
  -5   8   9     1573.28     1524.79     20.14 o 
  -4   8   9     3304.01     3391.86     40.34 o 
  -3   8   9      258.71      255.57      7.35 o 
  -2   8   9     1973.90     1890.63     17.33 o 
  -1   8   9      108.46      105.99      4.89 o 
   0   8   9     1525.32     1535.30     12.08 o 
   1   8   9     3071.15     3049.36     23.74 o 
   2   8   9      964.60      947.13     11.83 o 
   3   8   9     2374.26     2347.63     25.64 o 
   4   8   9      139.64      153.01      5.64 o 
   5   8   9        4.14       10.55      5.83 o 
   6   8   9      253.15      210.13     10.87 o 
   7   8   9        4.10       -3.43      9.11 o 
   8   8   9      152.06      131.98     12.50 o 
   9   8   9      269.76      295.00     18.86 o 
  10   8   9      123.17      145.95     28.32 o 
 -11   9   9      143.79      126.00     45.91 o 
 -10   9   9      191.37      160.80     40.82 o 
  -9   9   9     1304.28     1346.38     39.51 o 
  -8   9   9       43.04       45.49     11.83 o 
  -7   9   9        3.44       -3.05      9.32 o 
  -6   9   9      440.60      432.06     13.61 o 
  -5   9   9      269.48      313.42     11.32 o 
  -4   9   9     4965.26     4812.41     58.77 o 
  -3   9   9     1545.29     1543.44     19.75 o 
  -2   9   9      514.45      467.64      7.84 o 
  -1   9   9    13180.91    13068.50     97.68 o 
   0   9   9      147.49      146.60      4.31 o 
   1   9   9      623.50      642.52      7.98 o 
   2   9   9      582.89      575.19      9.98 o 
   3   9   9       31.49       33.06      5.01 o 
   4   9   9     3189.12     3020.48     34.20 o 
   5   9   9      868.85      848.34     16.51 o 
   6   9   9      275.96      295.30     12.39 o 
   7   9   9      842.08      812.02     20.38 o 
   8   9   9      436.91      453.21     18.17 o 
   9   9   9        0.34      -15.23     13.95 o 
  10   9   9      239.90      289.28     20.98 o 
 -11  10   9       61.22       74.93     44.35 o 
 -10  10   9       33.77      -17.91     36.60 o 
  -9  10   9      328.00      295.91     22.65 o 
  -8  10   9       24.58       24.19     16.42 o 
  -7  10   9      557.10      558.95     27.35 o 
  -6  10   9       68.09       68.37      8.98 o 
  -5  10   9     2707.82     2661.86     33.88 o 
  -4  10   9      342.01      387.11     13.48 o 
  -3  10   9       64.71       77.40      6.18 o 
  -2  10   9       55.88       61.09      5.18 o 
  -1  10   9       44.87       48.76      5.00 o 
   0  10   9       81.69      102.98      4.60 o 
   1  10   9     1397.25     1302.11     15.95 o 
   2  10   9       19.02       11.67      4.19 o 
   3  10   9      105.36      135.63      8.31 o 
   4  10   9      132.05      133.08      8.85 o 
   5  10   9      666.14      641.51     15.88 o 
   6  10   9      691.91      636.74     17.42 o 
   7  10   9       42.66       37.49     10.57 o 
   8  10   9        0.56      -12.98     12.37 o 
   9  10   9       21.89        5.94     15.13 o 
  10  10   9      293.15      273.28     20.88 o 
 -11  11   9      191.29      188.62     50.73 o 
 -10  11   9      438.47      507.37     55.72 o 
  -9  11   9      183.35      246.41     44.53 o 
  -8  11   9      178.87      152.45     16.33 o 
  -7  11   9      269.52      245.47     14.70 o 
  -6  11   9      158.88      138.13     13.67 o 
  -5  11   9      344.77      351.62     11.53 o 
  -4  11   9     1092.62     1059.33     29.50 o 
  -3  11   9     1955.43     1954.10     28.80 o 
  -2  11   9     3937.55     4022.57     58.96 o 
  -1  11   9      432.39      446.13      9.28 o 
   0  11   9     2553.90     2604.50     29.08 o 
   1  11   9      103.42      107.48      6.02 o 
   2  11   9      302.23      294.96      8.23 o 
   3  11   9      970.03      985.45     16.46 o 
   4  11   9      344.95      325.14     10.82 o 
   5  11   9     1610.48     1640.60     26.89 o 
   6  11   9     1115.50     1058.42     22.45 o 
   7  11   9      491.52      478.01     17.75 o 
   8  11   9       40.08       23.81     16.38 o 
   9  11   9       27.92       32.91     15.75 o 
  10  11   9       17.30       -0.55     24.85 o 
 -10  12   9        3.86       -0.43     39.53 o 
  -9  12   9        3.63       -6.63     23.86 o 
  -8  12   9       35.16       34.44     19.72 o 
  -7  12   9       29.03       41.67     11.91 o 
  -6  12   9      599.73      624.69     17.15 o 
  -5  12   9      632.53      602.05     14.83 o 
  -4  12   9        7.89       -0.05      6.18 o 
  -3  12   9       64.95       59.50      8.12 o 
  -2  12   9       22.02       16.50      6.73 o 
  -1  12   9      665.72      606.37     12.36 o 
   0  12   9      215.84      220.45      7.74 o 
   1  12   9      201.45      189.65      6.92 o 
   2  12   9      161.01      165.23      7.75 o 
   3  12   9      371.02      422.92     14.40 o 
   4  12   9        1.39        5.83      6.36 o 
   5  12   9      352.47      344.59     16.36 o 
   6  12   9        1.78      -15.31      9.28 o 
   7  12   9       10.63        3.56     17.01 o 
   8  12   9       94.36       62.71     15.11 o 
   9  12   9      102.63      106.79     17.29 o 
 -10  13   9      343.93      378.87     53.57 o 
  -9  13   9       53.33       43.05     26.11 o 
  -8  13   9      606.93      649.48     38.57 o 
  -7  13   9       42.83       47.44     13.58 o 
  -6  13   9      523.77      540.04     18.87 o 
  -5  13   9      151.86      149.34     13.09 o 
  -4  13   9      416.68      441.18     15.74 o 
  -3  13   9      807.89      799.96     21.71 o 
  -2  13   9     6131.35     6242.30     73.82 o 
  -1  13   9      163.34      171.04     13.57 o 
   0  13   9     2273.99     2106.54     29.10 o 
   1  13   9       15.78       11.14      5.78 o 
   2  13   9       17.22        3.22      6.49 o 
   3  13   9      714.62      727.75     17.29 o 
   4  13   9      199.97      210.47     12.42 o 
   5  13   9      346.87      335.54     14.91 o 
   6  13   9      525.10      513.37     18.83 o 
   7  13   9      852.62      814.04     25.76 o 
   8  13   9       18.82        2.23     14.92 o 
   9  13   9        1.31       -4.77     16.91 o 
 -10  14   9       21.13      -19.81     40.74 o 
  -9  14   9      170.26      144.10     30.02 o 
  -8  14   9        7.17       12.71     25.58 o 
  -7  14   9      479.94      520.29     49.78 o 
  -6  14   9       20.99       44.67     23.00 o 
  -5  14   9     2039.80     2031.81     40.96 o 
  -4  14   9       26.05       37.73     10.09 o 
  -3  14   9      816.44      822.58     22.97 o 
  -2  14   9      193.46      170.15     14.09 o 
  -1  14   9      219.15      195.07     13.05 o 
   0  14   9      862.40      846.72     16.20 o 
   1  14   9      551.01      533.81     13.42 o 
   2  14   9      399.54      400.90     13.50 o 
   3  14   9      900.19      851.20     20.22 o 
   4  14   9        4.70        7.34      8.46 o 
   5  14   9      822.98      807.97     22.10 o 
   6  14   9      412.51      417.41     30.13 o 
   7  14   9       20.58       24.05     15.78 o 
   8  14   9      242.62      221.86     18.86 o 
   9  14   9       20.49       17.83     25.48 o 
  -9  15   9        2.81      -32.21     36.43 o 
  -8  15   9       26.61        6.89     38.41 o 
  -7  15   9        1.58       25.75     33.33 o 
  -6  15   9       38.73       24.03     34.62 o 
  -5  15   9      261.62      235.91     28.36 o 
  -4  15   9       50.50       38.38     15.14 o 
  -3  15   9      373.94      373.66     24.51 o 
  -2  15   9       73.35       83.11     12.26 o 
  -1  15   9      221.15      246.06     15.29 o 
   0  15   9        2.52        3.32      7.75 o 
   1  15   9      426.77      425.98     13.00 o 
   2  15   9        1.54       -1.01     12.02 o 
   3  15   9        0.19       -3.80      7.86 o 
   4  15   9      237.93      257.27     12.72 o 
   5  15   9        6.40        7.72     12.78 o 
   6  15   9       99.53      100.35     23.88 o 
   7  15   9       64.38       68.00     34.34 o 
   8  15   9       51.68       26.98     17.94 o 
  -8  16   9      653.71      642.50     61.41 o 
  -7  16   9      732.58      839.13     65.28 o 
  -6  16   9      587.73      622.95     56.76 o 
  -5  16   9      544.51      546.40     40.20 o 
  -4  16   9       70.63       76.93     20.67 o 
  -3  16   9      141.08      148.17     21.25 o 
  -2  16   9        0.89       -0.28     14.05 o 
  -1  16   9       36.75       23.55      9.47 o 
   0  16   9     1124.92     1119.68     21.82 o 
   1  16   9     1333.15     1344.42     27.20 o 
   2  16   9     1245.35     1265.79     24.83 o 
   3  16   9     1121.21     1115.18     22.53 o 
   4  16   9      117.70      106.57     13.08 o 
   5  16   9      105.80      122.56     23.08 o 
   6  16   9        5.40       16.28     17.01 o 
   7  16   9      178.09      197.82     20.77 o 
  -8  17   9       37.61       21.96     43.67 o 
  -7  17   9       30.05      -28.08     38.41 o 
  -6  17   9        0.92      -57.45     35.48 o 
  -5  17   9       98.53       83.45     23.34 o 
  -4  17   9      186.02      226.65     25.76 o 
  -3  17   9      124.75      117.29     19.20 o 
  -2  17   9       12.67        8.96     11.74 o 
  -1  17   9       25.91       53.11     13.19 o 
   0  17   9      643.09      654.23     19.83 o 
   1  17   9      568.15      580.40     31.94 o 
   2  17   9      116.99      127.79     11.37 o 
   3  17   9       85.00       98.50     12.12 o 
   4  17   9        1.67      -17.73     13.40 o 
   5  17   9      360.57      379.70     21.79 o 
   6  17   9      152.88      155.31     19.15 o 
   7  17   9        5.51       -0.79     17.92 o 
  -7  18   9       44.15       56.15     45.04 o 
  -6  18   9      748.05      686.68     63.13 o 
  -5  18   9       82.52       38.41     40.57 o 
  -4  18   9      693.40      700.02     37.77 o 
  -3  18   9        8.32       -1.73     14.38 o 
  -2  18   9       52.63       48.50     16.16 o 
  -1  18   9       92.03       91.06     15.29 o 
   0  18   9       19.13        9.45     20.12 o 
   1  18   9     1250.16     1252.15     30.35 o 
   2  18   9      670.94      712.32     23.64 o 
   3  18   9       38.17       44.58     12.96 o 
   4  18   9      607.10      633.48     26.56 o 
   5  18   9       20.15        0.97     16.07 o 
   6  18   9       80.77       92.79     19.48 o 
  -6  19   9        0.09       13.53     22.78 o 
  -5  19   9        2.24       -6.80     20.44 o 
  -4  19   9       28.73       28.93     21.40 o 
  -3  19   9     2076.74     2065.27     70.37 o 
  -2  19   9      195.83      182.95     18.53 o 
  -1  19   9       10.05        3.38     14.71 o 
   0  19   9        3.42      -14.05     13.87 o 
   1  19   9     1075.52     1061.29     25.03 o 
   2  19   9       29.99       28.50     12.85 o 
   3  19   9      566.46      652.34     27.27 o 
   4  19   9      383.79      426.10     23.84 o 
   5  19   9       35.92       15.46     17.67 o 
  -5  20   9       51.02       53.99     24.96 o 
  -4  20   9      490.50      523.97     49.35 o 
  -3  20   9        0.49      -32.30     16.15 o 
  -2  20   9       98.68      111.99     26.54 o 
  -1  20   9       45.97       41.51     16.54 o 
   0  20   9      357.66      351.95     21.95 o 
   1  20   9      211.39      224.68     17.75 o 
   2  20   9       42.51       34.31     14.13 o 
   3  20   9       18.56       42.74     16.89 o 
   4  20   9      125.69      191.77     40.20 o 
  -4  21   9       21.08       12.68     33.68 o 
  -3  21   9       65.49       75.28     23.65 o 
  -2  21   9      408.74      469.05     51.29 o 
  -1  21   9      842.02      833.74     31.96 o 
   0  21   9        9.13        3.29     13.63 o 
   1  21   9       87.43      101.28     17.69 o 
   2  21   9      195.07      164.22     20.03 o 
   3  21   9       45.60       60.28     18.36 o 
  -1  22   9        4.86        2.21     20.53 o 
   0  22   9       19.92       28.57     17.96 o 
 -12   0  10       35.45       36.95     40.05 o 
 -11   0  10     2253.32     2189.76     97.58 o 
 -10   0  10      203.69      161.15     21.88 o 
  -9   0  10      167.58      184.18     16.75 o 
  -8   0  10      284.70      256.54     15.93 o 
  -7   0  10      127.00      132.71     13.26 o 
  -6   0  10    12423.07    12031.78    145.82 o 
  -5   0  10      399.80      354.26      8.33 o 
  -4   0  10    11778.89    12297.33    107.04 o 
  -3   0  10     5580.84     5185.90     55.36 o 
  -2   0  10       10.60       45.30      7.27 o 
  -1   0  10     4174.06     4130.90     53.88 o 
   0   0  10     4297.17     4679.13     60.05 o 
   1   0  10     2672.24     2523.01     30.32 o 
   2   0  10     5919.76     5434.41     52.96 o 
   3   0  10     2293.24     2241.11     22.18 o 
   4   0  10     6773.61     6849.46     60.74 o 
   5   0  10       27.89       19.67      4.63 o 
   6   0  10      778.47      732.64     31.14 o 
   7   0  10     1081.01     1102.16     22.58 o 
   8   0  10      124.16      101.39     12.62 o 
   9   0  10      554.23      577.47     26.39 o 
  10   0  10      100.18       70.28     39.53 o 
  11   0  10      331.08      313.50     50.90 o 
 -12   1  10        5.32       -3.80     26.48 o 
 -11   1  10      219.57      257.39     22.70 o 
 -10   1  10      100.51       97.06     19.12 o 
  -9   1  10       32.59       22.66     11.03 o 
  -8   1  10      628.35      625.53     16.59 o 
  -7   1  10      349.17      340.48      9.70 o 
  -6   1  10      210.86      213.06      6.66 o 
  -5   1  10      197.16      204.91      4.08 o 
  -4   1  10      757.88      865.04      8.57 o 
  -3   1  10     1640.23     1769.19     14.62 o 
  -2   1  10     3244.32     3514.89     25.50 o 
  -1   1  10     1217.83     1468.94     15.87 o 
   0   1  10      713.91      953.90     10.33 o 
   1   1  10    13826.46    15012.34    103.70 o 
   2   1  10      252.05      274.38      3.99 o 
   3   1  10      166.27      189.75      4.08 o 
   4   1  10       15.39        7.61      2.43 o 
   5   1  10       91.31      103.72      4.72 o 
   6   1  10      901.71      867.05     10.73 o 
   7   1  10       28.06       25.23      5.56 o 
   8   1  10        1.46        5.82      7.14 o 
   9   1  10      226.85      224.09     14.88 o 
  10   1  10        2.43      -13.39     19.48 o 
  11   1  10       27.80       12.24     39.70 o 
 -12   2  10      385.64      373.06     45.91 o 
 -11   2  10       45.38       25.74     34.49 o 
 -10   2  10        1.23      -11.69     13.28 o 
  -9   2  10       51.09       42.16     10.38 o 
  -8   2  10      105.15      116.16      9.66 o 
  -7   2  10      876.01      874.18     14.73 o 
  -6   2  10     1384.02     1376.60     15.50 o 
  -5   2  10     3599.74     3484.97     28.78 o 
  -4   2  10     1230.47     1113.15     10.03 o 
  -3   2  10     2476.73     2510.72     18.55 o 
  -2   2  10     4084.83     4241.13     31.47 o 
  -1   2  10      976.00      995.80     10.38 o 
   0   2  10       79.81      152.53      3.56 o 
   1   2  10     2268.70     2254.68     19.20 o 
   2   2  10     5727.46     5892.77     41.69 o 
   3   2  10     2460.15     2365.05     16.92 o 
   4   2  10     1593.13     1470.19     12.26 o 
   5   2  10      328.50      340.63      5.77 o 
   6   2  10      830.62      836.83     10.48 o 
   7   2  10       30.50       29.56      6.19 o 
   8   2  10       45.40       50.67      8.86 o 
   9   2  10      253.12      279.76     16.50 o 
  10   2  10      126.02      133.74     20.28 o 
  11   2  10       42.99        0.13     47.84 o 
 -12   3  10       26.51       20.24     27.14 o 
 -11   3  10      514.98      501.45     50.56 o 
 -10   3  10      646.47      663.39     24.45 o 
  -9   3  10      436.30      442.86     15.34 o 
  -8   3  10      926.75      906.71     17.20 o 
  -7   3  10       81.49       73.55      6.71 o 
  -6   3  10      420.63      442.87      9.00 o 
  -5   3  10      338.37      366.95      7.30 o 
  -4   3  10      130.08      122.15      3.43 o 
  -3   3  10     3900.16     3965.54     26.98 o 
  -2   3  10     1035.72      774.85      7.73 o 
  -1   3  10     6743.21     6916.78     51.70 o 
   0   3  10     9974.04    10479.96     77.09 o 
   1   3  10     1198.78     1172.63     13.62 o 
   2   3  10      710.48      745.34      8.29 o 
   3   3  10       16.58        7.08      2.18 o 
   4   3  10     1660.85     1622.18     13.55 o 
   5   3  10       16.92       12.82      3.73 o 
   6   3  10     1697.27     1625.66     17.49 o 
   7   3  10      994.71      977.80     15.91 o 
   8   3  10      370.77      394.51     12.48 o 
   9   3  10       16.30       31.63     12.72 o 
  10   3  10       40.92       47.92     23.72 o 
  11   3  10       15.36       27.43     28.51 o 
 -12   4  10       78.90       89.14     44.53 o 
 -11   4  10      324.82      328.52     34.11 o 
 -10   4  10      286.01      270.46     18.97 o 
  -9   4  10      102.65      109.96     12.82 o 
  -8   4  10       83.60       71.31      9.18 o 
  -7   4  10     3328.92     3232.31     33.29 o 
  -6   4  10      101.07      114.36      5.69 o 
  -5   4  10     1391.13     1432.72     15.47 o 
  -4   4  10        7.32       12.20      2.37 o 
  -3   4  10      228.03      249.28      4.19 o 
  -2   4  10        1.69       16.33      3.48 o 
  -1   4  10      352.19      395.58      5.46 o 
   0   4  10      372.49      384.23      5.83 o 
   1   4  10     1495.86     1496.49     13.42 o 
   2   4  10      262.34      210.10      5.08 o 
   3   4  10     2812.79     2897.47     25.16 o 
   4   4  10      151.52      143.53      4.71 o 
   5   4  10     1544.01     1532.03     14.90 o 
   6   4  10      418.73      403.00      9.08 o 
   7   4  10        3.64        1.00      6.90 o 
   8   4  10      491.36      478.43     15.14 o 
   9   4  10       97.38       83.96     11.99 o 
  10   4  10      490.33      532.55     32.61 o 
  11   4  10       18.27      -19.72     42.55 o 
 -12   5  10      114.26       20.24     43.58 o 
 -11   5  10        6.78      -10.73     20.98 o 
 -10   5  10      120.92      141.29     34.76 o 
  -9   5  10      723.83      724.04     28.44 o 
  -8   5  10     2839.40     2923.71     43.86 o 
  -7   5  10     1168.01     1124.24     21.48 o 
  -6   5  10      394.93      397.86      8.83 o 
  -5   5  10       84.88       92.91      4.98 o 
  -4   5  10     2076.02     2117.78     19.71 o 
  -3   5  10      184.89      155.52      3.85 o 
  -2   5  10    12671.22    13436.65     88.78 o 
  -1   5  10     3331.74     3126.98     23.03 o 
   0   5  10     6314.55     5913.69     46.77 o 
   1   5  10       26.24       45.84      3.05 o 
   2   5  10     5895.27     6410.38     47.21 o 
   3   5  10      149.56      164.01      5.05 o 
   4   5  10      629.40      620.36      8.66 o 
   5   5  10      784.67      786.16     10.87 o 
   6   5  10      872.91      864.16     13.74 o 
   7   5  10      796.36      814.72     16.11 o 
   8   5  10      827.66      856.91     23.43 o 
   9   5  10       26.35       47.42     12.77 o 
  10   5  10      232.24      234.03     26.60 o 
  11   5  10        0.56      -16.88     42.63 o 
 -12   6  10        8.39      -75.96     39.02 o 
 -11   6  10       36.71       32.73     37.21 o 
 -10   6  10       17.39       12.73     16.81 o 
  -9   6  10      193.14      170.73     16.18 o 
  -8   6  10       17.72       24.56     12.36 o 
  -7   6  10      603.10      535.58     12.79 o 
  -6   6  10      325.52      368.15     10.25 o 
  -5   6  10       84.62       85.83      5.04 o 
  -4   6  10      173.81      171.65      6.62 o 
  -3   6  10        9.63       16.32      2.35 o 
  -2   6  10      478.40      505.16      6.29 o 
  -1   6  10       82.55       84.87      3.13 o 
   0   6  10       94.80      120.42      3.29 o 
   1   6  10      944.59      991.69     10.97 o 
   2   6  10      129.71      170.63      4.23 o 
   3   6  10      619.82      659.45     10.94 o 
   4   6  10      774.61      770.55     10.94 o 
   5   6  10      576.65      570.56     10.75 o 
   6   6  10        2.56       -1.01      6.05 o 
   7   6  10       31.99       16.59      9.14 o 
   8   6  10       22.00       26.74     10.20 o 
   9   6  10      123.76      146.32     16.13 o 
  10   6  10       28.35       56.11     29.02 o 
  11   6  10        4.74      -18.00     23.31 o 
 -12   7  10      152.36      137.11     49.18 o 
 -11   7  10       42.31       76.14     41.94 o 
 -10   7  10     1602.12     1613.22     52.00 o 
  -9   7  10      517.60      488.74     21.33 o 
  -8   7  10      205.86      177.31     18.48 o 
  -7   7  10      308.21      341.17     12.97 o 
  -6   7  10      382.65      385.87     16.07 o 
  -5   7  10      258.71      284.86      8.26 o 
  -4   7  10     2420.59     2320.07     25.34 o 
  -3   7  10     3330.72     3146.14     24.87 o 
  -2   7  10     9623.83     9985.10     64.91 o 
  -1   7  10       98.46      111.05      3.65 o 
   0   7  10     6693.81     6403.67     43.68 o 
   1   7  10      786.92      804.27      8.67 o 
   2   7  10      995.12     1005.99     12.53 o 
   3   7  10      290.77      271.84      6.21 o 
   4   7  10      324.37      364.93      7.79 o 
   5   7  10     1637.18     1593.43     21.37 o 
   6   7  10      749.65      738.55     22.26 o 
   7   7  10      667.95      671.81     18.19 o 
   8   7  10      306.87      306.55     14.71 o 
   9   7  10        9.04       21.65     14.19 o 
  10   7  10      124.15      112.08     19.69 o 
 -11   8  10       19.67       60.12     43.15 o 
 -10   8  10      376.79      362.23     28.96 o 
  -9   8  10      329.25      352.81     41.93 o 
  -8   8  10      124.15       97.80     17.29 o 
  -7   8  10      416.72      464.50     16.65 o 
  -6   8  10      322.81      316.87     11.73 o 
  -5   8  10     2678.24     2716.11     45.23 o 
  -4   8  10       17.64       20.87      5.11 o 
  -3   8  10     1802.43     1793.91     22.12 o 
  -2   8  10     1027.16      989.05     10.94 o 
  -1   8  10        1.20       -1.62      2.14 o 
   0   8  10      198.92      222.33      4.27 o 
   1   8  10      485.11      499.38      6.60 o 
   2   8  10     1282.91     1159.85     13.35 o 
   3   8  10     2076.25     2104.43     22.31 o 
   4   8  10       60.78       59.64      4.90 o 
   5   8  10     2049.78     1988.50     24.27 o 
   6   8  10        8.43        2.10      8.04 o 
   7   8  10       21.68       20.08      9.79 o 
   8   8  10      682.23      675.80     21.22 o 
   9   8  10       23.79       -0.05     14.23 o 
  10   8  10      194.25      223.92     19.92 o 
 -11   9  10       62.30       33.85     39.96 o 
 -10   9  10       11.48       41.25     38.76 o 
  -9   9  10      801.82      780.53     43.23 o 
  -8   9  10        5.61       12.18     11.39 o 
  -7   9  10        8.50       14.60      9.80 o 
  -6   9  10      503.57      507.58     14.95 o 
  -5   9  10      692.08      722.02     17.08 o 
  -4   9  10       35.55       46.72      7.11 o 
  -3   9  10       12.06       11.88      5.56 o 
  -2   9  10      469.25      492.02      9.39 o 
  -1   9  10    11918.17    11883.76     94.72 o 
   0   9  10      476.68      483.53      7.85 o 
   1   9  10      208.85      269.90      6.18 o 
   2   9  10       89.84       63.04      5.38 o 
   3   9  10      274.68      288.09     10.67 o 
   4   9  10       84.23       87.09      6.12 o 
   5   9  10      163.44      134.95     10.58 o 
   6   9  10       40.42       39.81      9.05 o 
   7   9  10      295.71      303.83     14.10 o 
   8   9  10      516.58      570.68     20.39 o 
   9   9  10       45.89       41.94     15.36 o 
  10   9  10       16.64        2.29     18.08 o 
 -11  10  10      135.61      165.79     47.80 o 
 -10  10  10        7.97       -8.35     38.24 o 
  -9  10  10       52.68       62.27     17.70 o 
  -8  10  10       34.65       35.88     12.37 o 
  -7  10  10     1093.06     1113.30     36.05 o 
  -6  10  10     1121.07     1086.49     23.81 o 
  -5  10  10     1808.87     1824.83     27.26 o 
  -4  10  10     4107.56     4063.39     58.03 o 
  -3  10  10     1388.18     1347.36     23.76 o 
  -2  10  10       64.54       87.84      7.39 o 
  -1  10  10      635.27      586.79     11.12 o 
   0  10  10     1092.30     1094.44     11.96 o 
   1  10  10     1128.38     1091.89     14.43 o 
   2  10  10     2412.08     2402.53     26.46 o 
   3  10  10     3093.72     2946.48     34.22 o 
   4  10  10      984.51     1008.05     16.55 o 
   5  10  10       12.41       18.87      7.78 o 
   6  10  10      154.51      153.95     11.09 o 
   7  10  10        0.42       -2.41     12.72 o 
   8  10  10       70.35       74.95     14.79 o 
   9  10  10       91.75      121.15     17.53 o 
  10  10  10      246.52      294.29     21.59 o 
 -11  11  10       93.60       31.35     45.22 o 
 -10  11  10      177.41      242.70     48.23 o 
  -9  11  10        9.15       -8.63     19.65 o 
  -8  11  10      120.79      102.56     15.40 o 
  -7  11  10        0.46       -7.24     10.42 o 
  -6  11  10      283.67      265.18     13.76 o 
  -5  11  10        4.39       -0.07      4.11 o 
  -4  11  10       10.91        4.74      5.69 o 
  -3  11  10     1426.05     1414.78     28.53 o 
  -2  11  10     1117.46     1054.88     20.37 o 
  -1  11  10      420.96      426.40     10.22 o 
   0  11  10      319.26      333.11      9.72 o 
   1  11  10      361.38      374.00     10.34 o 
   2  11  10      329.79      328.35      9.37 o 
   3  11  10      199.30      189.28      9.26 o 
   4  11  10       39.32       28.18      6.64 o 
   5  11  10        1.80        6.61      8.03 o 
   6  11  10        4.98       26.56      9.61 o 
   7  11  10        0.34        9.99     11.43 o 
   8  11  10        2.69       -6.39     13.63 o 
   9  11  10       22.07       41.50     16.01 o 
 -10  12  10       12.27       -7.49     38.84 o 
  -9  12  10      114.49       96.34     27.81 o 
  -8  12  10      603.29      619.44     27.29 o 
  -7  12  10       25.25       27.11     12.60 o 
  -6  12  10     2014.27     1979.33     38.49 o 
  -5  12  10      694.78      718.60     19.73 o 
  -4  12  10     3225.03     3228.41     54.17 o 
  -3  12  10       63.52       69.98     10.54 o 
  -2  12  10      566.27      582.89     16.04 o 
  -1  12  10       52.07       30.24      5.80 o 
   0  12  10      300.48      289.47      9.58 o 
   1  12  10     1319.34     1274.01     18.45 o 
   2  12  10     2608.83     2557.83     32.67 o 
   3  12  10      104.19      105.21      8.36 o 
   4  12  10     2161.73     2055.16     30.50 o 
   5  12  10      404.50      384.40     13.96 o 
   6  12  10      434.99      439.52     16.68 o 
   7  12  10      274.76      259.32     17.07 o 
   8  12  10      167.53      146.20     16.78 o 
   9  12  10      232.60      207.20     19.45 o 
 -10  13  10        3.60       60.89     42.37 o 
  -9  13  10      166.18      159.05     30.21 o 
  -8  13  10      545.49      713.05     62.44 o 
  -7  13  10       22.63        4.35     14.67 o 
  -6  13  10       58.94       62.14     12.67 o 
  -5  13  10      302.69      303.96     26.78 o 
  -4  13  10       22.62       17.00     12.79 o 
  -3  13  10      311.58      322.73     15.62 o 
  -2  13  10      178.02      193.76     13.19 o 
  -1  13  10     1736.48     1702.44     33.58 o 
   0  13  10      257.04      246.49     15.91 o 
   1  13  10      684.91      712.58     14.81 o 
   2  13  10        2.20        3.63      6.49 o 
   3  13  10      243.74      235.32     11.40 o 
   4  13  10      589.48      604.08     28.86 o 
   5  13  10       26.05       14.85      9.49 o 
   6  13  10      271.31      285.97     15.39 o 
   7  13  10      723.56      711.24     24.83 o 
   8  13  10       55.80       60.26     15.99 o 
   9  13  10      144.64      142.98     18.61 o 
  -9  14  10       16.75      -15.06     27.33 o 
  -8  14  10      209.14      184.31     43.06 o 
  -7  14  10      382.04      386.71     47.97 o 
  -6  14  10      774.83      800.47     28.70 o 
  -5  14  10       18.89        2.20     12.41 o 
  -4  14  10      229.29      240.66     27.53 o 
  -3  14  10      813.01      865.99     28.19 o 
  -2  14  10       47.27       42.94     17.69 o 
  -1  14  10       68.51       87.47     14.10 o 
   0  14  10       38.26       34.50     10.03 o 
   1  14  10      311.52      284.98     11.69 o 
   2  14  10     1145.10     1149.92     21.87 o 
   3  14  10      321.13      298.72     12.91 o 
   4  14  10      627.92      667.03     26.75 o 
   5  14  10      264.27      264.12     28.33 o 
   6  14  10        4.19       -1.99     13.55 o 
   7  14  10       37.55       29.42     16.35 o 
   8  14  10      163.77      130.67     17.97 o 
  -9  15  10      163.11      165.36     46.77 o 
  -8  15  10      426.95      505.65     55.03 o 
  -7  15  10      262.27      299.72     45.99 o 
  -6  15  10      100.39       71.23     36.43 o 
  -5  15  10        5.53        0.97     12.95 o 
  -4  15  10        9.76       14.81     15.33 o 
  -3  15  10     1835.83     1797.96     52.07 o 
  -2  15  10      397.73      366.55     25.46 o 
  -1  15  10     1986.69     2015.93     47.27 o 
   0  15  10      319.65      353.16     14.11 o 
   1  15  10      753.89      741.39     18.05 o 
   2  15  10       17.60       20.30      9.20 o 
   3  15  10       61.60       64.75     10.53 o 
   4  15  10      228.88      235.98     14.70 o 
   5  15  10      175.93      153.05     16.22 o 
   6  15  10      975.25      943.74     41.89 o 
   7  15  10       25.37       15.76     19.16 o 
   8  15  10       53.20       71.75     19.37 o 
  -8  16  10      128.28       39.45     41.94 o 
  -7  16  10      241.36      178.71     45.82 o 
  -6  16  10      297.16      289.21     46.51 o 
  -5  16  10      492.29      560.28     36.33 o 
  -4  16  10       55.27       68.36     21.92 o 
  -3  16  10        4.86       18.07     18.51 o 
  -2  16  10      383.13      370.55     25.83 o 
  -1  16  10      176.37      222.44     13.86 o 
   0  16  10      215.73      227.69     12.94 o 
   1  16  10       43.86       52.55     10.70 o 
   2  16  10        2.65        1.77      9.71 o 
   3  16  10      225.86      213.48     12.15 o 
   4  16  10      300.26      280.52     17.98 o 
   5  16  10      660.63      650.16     25.85 o 
   6  16  10        1.26        4.11     17.64 o 
   7  16  10        1.63       -3.13     17.13 o 
  -8  17  10      166.21      174.06     50.30 o 
  -7  17  10      248.27      276.64     47.37 o 
  -6  17  10       72.92      119.37     43.15 o 
  -5  17  10        2.14       18.86     33.85 o 
  -4  17  10      610.75      594.36     55.12 o 
  -3  17  10      869.36      881.00     33.52 o 
  -2  17  10      952.00      897.53     25.24 o 
  -1  17  10      279.72      296.00     16.25 o 
   0  17  10     1642.50     1690.47     31.59 o 
   1  17  10      113.09      153.74     13.22 o 
   2  17  10       31.56       34.55     16.52 o 
   3  17  10        1.11       -8.75     13.13 o 
   4  17  10       19.15        9.13     14.29 o 
   5  17  10     1218.13     1321.82     48.02 o 
   6  17  10       84.35       55.51     28.35 o 
   7  17  10      134.66      128.49     20.88 o 
  -7  18  10       16.16       33.42     43.06 o 
  -6  18  10      123.64      175.96     48.14 o 
  -5  18  10      131.72      174.75     45.13 o 
  -4  18  10      199.35      203.26     44.61 o 
  -3  18  10       27.70       31.95     22.05 o 
  -2  18  10       27.66       54.80     14.92 o 
  -1  18  10       26.71       45.39     14.19 o 
   0  18  10       10.00       17.13     13.37 o 
   1  18  10        3.91       -0.66     13.57 o 
   2  18  10      267.19      287.36     17.59 o 
   3  18  10      322.91      352.68     40.03 o 
   4  18  10       69.13       76.74     29.35 o 
   5  18  10        6.57       -3.01     21.13 o 
   6  18  10        1.16       14.12     17.77 o 
  -6  19  10       12.15       54.95     44.35 o 
  -5  19  10        3.38        7.10     22.78 o 
  -4  19  10       36.72       51.67     23.38 o 
  -3  19  10        6.83       -4.34     19.61 o 
  -2  19  10      562.49      564.98     43.93 o 
  -1  19  10      356.80      365.66     20.96 o 
   0  19  10      608.57      619.34     25.80 o 
   1  19  10       42.10       53.77     14.70 o 
   2  19  10      298.45      317.05     19.61 o 
   3  19  10       52.47       32.13     35.77 o 
   4  19  10        4.26       -4.82     20.54 o 
   5  19  10      121.01      135.34     19.82 o 
  -5  20  10      660.16      723.47     38.28 o 
  -4  20  10      452.75      529.47     63.00 o 
  -3  20  10       61.92       57.32     22.08 o 
  -2  20  10        6.94        8.78     34.28 o 
  -1  20  10       43.03       47.55     20.63 o 
   0  20  10      242.63      239.40     24.60 o 
   1  20  10      745.11      765.73     25.61 o 
   2  20  10       80.52      111.25     17.26 o 
   3  20  10      218.08      224.96     20.55 o 
   4  20  10       45.34       45.20     18.15 o 
  -4  21  10       68.18       98.27     38.97 o 
  -3  21  10        3.87       28.80     23.09 o 
  -2  21  10       31.83        6.56     22.52 o 
  -1  21  10      390.88      380.25     29.35 o 
   0  21  10        0.94      -15.64     15.20 o 
   1  21  10       18.50      -26.65     15.08 o 
   2  21  10        3.10        4.08     16.70 o 
 -12   1  11      182.48      199.55     60.76 o 
 -11   1  11      147.79      155.26     21.29 o 
 -10   1  11       49.13       55.06     14.54 o 
  -9   1  11      763.21      761.12     27.19 o 
  -8   1  11     1905.58     1898.67     29.41 o 
  -7   1  11     2783.96     2709.73     29.92 o 
  -6   1  11       24.43       34.61      4.50 o 
  -5   1  11     1766.63     1762.11     16.93 o 
  -4   1  11       51.29       41.22      2.79 o 
  -3   1  11      939.90      899.80      9.15 o 
  -2   1  11     2986.11     2834.65     22.91 o 
  -1   1  11     2281.57     2062.94     18.68 o 
   0   1  11    16707.50    16953.01    134.43 o 
   1   1  11     6233.87     6262.73     43.36 o 
   2   1  11     1744.56     1695.61     12.69 o 
   3   1  11       13.59       10.99      2.21 o 
   4   1  11      511.69      526.66      7.66 o 
   5   1  11     1035.46     1018.09     10.85 o 
   6   1  11      721.75      746.28      9.93 o 
   7   1  11      708.74      698.35     11.98 o 
   8   1  11      615.57      606.81     14.04 o 
   9   1  11      210.15      225.77     27.19 o 
  10   1  11       95.05       87.98     19.94 o 
  11   1  11        3.00       45.08     31.35 o 
 -12   2  11      572.89      601.57     41.54 o 
 -11   2  11        2.74        3.40     20.39 o 
 -10   2  11      564.61      534.68     19.84 o 
  -9   2  11       27.45       26.53     10.79 o 
  -8   2  11       74.76       89.20      9.60 o 
  -7   2  11      683.02      677.77     12.31 o 
  -6   2  11       35.73       53.29      5.06 o 
  -5   2  11     4954.82     4986.38     40.92 o 
  -4   2  11     1282.54     1335.07     11.64 o 
  -3   2  11      375.96      333.47      5.26 o 
  -2   2  11      173.55      160.93      3.53 o 
  -1   2  11     2222.20     2210.69     19.94 o 
   0   2  11     1045.28     1118.74     11.20 o 
   1   2  11      443.61      476.64      5.84 o 
   2   2  11       43.00       32.40      2.48 o 
   3   2  11     3249.20     3222.47     22.65 o 
   4   2  11       42.04       58.88      3.32 o 
   5   2  11     2775.55     2737.58     22.55 o 
   6   2  11      130.64      144.46      6.33 o 
   7   2  11      725.11      690.91     15.47 o 
   8   2  11      503.10      497.13     16.20 o 
   9   2  11      289.02      286.37     14.50 o 
  10   2  11       66.50       73.32     29.36 o 
  11   2  11      216.54      300.81     38.76 o 
 -12   3  11      105.95      108.34     30.85 o 
 -11   3  11      165.81      125.44     20.63 o 
 -10   3  11      112.87       91.80     15.66 o 
  -9   3  11      510.42      518.15     21.77 o 
  -8   3  11      445.96      446.08     14.54 o 
  -7   3  11      828.18      815.00     15.20 o 
  -6   3  11     1244.54     1197.96     15.79 o 
  -5   3  11        2.53        5.21      3.36 o 
  -4   3  11      236.96      227.53      5.87 o 
  -3   3  11     4463.40     4536.43     31.22 o 
  -2   3  11     1158.35     1085.95     10.19 o 
  -1   3  11     5024.13     5243.48     40.22 o 
   0   3  11      644.69      838.31      8.52 o 
   1   3  11     6208.78     6263.20     48.93 o 
   2   3  11      839.12      826.60      9.11 o 
   3   3  11      312.93      315.79      5.25 o 
   4   3  11       10.17       13.44      3.11 o 
   5   3  11      205.12      208.43      5.99 o 
   6   3  11       55.57       62.63      5.59 o 
   7   3  11      366.66      381.26     10.65 o 
   8   3  11      286.38      305.29     14.06 o 
   9   3  11      220.55      228.50     15.57 o 
  10   3  11       36.32       66.92     19.33 o 
  11   3  11       69.83       15.58     28.65 o 
 -12   4  11       38.62       67.70     45.30 o 
 -11   4  11      539.98      618.07     33.20 o 
 -10   4  11      262.69      214.60     20.25 o 
  -9   4  11       27.48       30.54     10.34 o 
  -8   4  11       88.69       93.31     12.94 o 
  -7   4  11      602.42      573.43     13.18 o 
  -6   4  11     2068.80     1944.20     22.70 o 
  -5   4  11      876.88      856.72     13.45 o 
  -4   4  11     1729.74     1677.52     15.83 o 
  -3   4  11    10277.15    10487.97     63.13 o 
  -2   4  11     2293.43     2272.36     17.71 o 
  -1   4  11      615.59      552.14      7.06 o 
   0   4  11      131.46      117.18      3.71 o 
   1   4  11      785.57      700.21      8.28 o 
   2   4  11     1212.23     1194.75     12.37 o 
   3   4  11     4808.35     4654.11     33.81 o 
   4   4  11     1324.92     1322.95     12.57 o 
   5   4  11     2221.81     2172.19     19.83 o 
   6   4  11      408.25      431.22     10.51 o 
   7   4  11       25.50       27.26      7.55 o 
   8   4  11        9.47        2.74      8.52 o 
   9   4  11      153.63      176.36     13.84 o 
  10   4  11       63.15       95.76     23.88 o 
  11   4  11       55.02       -2.07     44.01 o 
 -12   5  11        3.04      -22.65     41.25 o 
 -11   5  11        0.42       22.79     22.20 o 
 -10   5  11       38.23       33.55     18.36 o 
  -9   5  11        0.60      -14.78     11.06 o 
  -8   5  11      134.78      131.69     10.63 o 
  -7   5  11       53.15       59.93      7.68 o 
  -6   5  11      354.49      376.92      8.55 o 
  -5   5  11       18.19       20.59      3.90 o 
  -4   5  11       10.40        6.11      3.34 o 
  -3   5  11      319.98      350.21      5.38 o 
  -2   5  11      114.69      116.02      3.42 o 
  -1   5  11     1606.43     1588.34     13.39 o 
   0   5  11       13.93        6.08      2.18 o 
   1   5  11       26.76       48.68      3.32 o 
   2   5  11       84.39      108.23      4.10 o 
   3   5  11     2060.15     2093.02     19.29 o 
   4   5  11      210.91      191.86      5.48 o 
   5   5  11      282.63      275.29      6.95 o 
   6   5  11      185.53      171.68      7.68 o 
   7   5  11       41.88       47.88      7.95 o 
   8   5  11       21.14       29.59      9.86 o 
   9   5  11      202.64      196.50     34.35 o 
  10   5  11       38.98       69.09     23.66 o 
  11   5  11       16.47       61.24     25.93 o 
 -12   6  11       33.04       41.17     43.84 o 
 -11   6  11      289.42      305.48     36.56 o 
 -10   6  11       10.79        5.98     17.19 o 
  -9   6  11      575.83      602.72     28.84 o 
  -8   6  11      678.41      655.73     41.57 o 
  -7   6  11      482.78      449.66     12.87 o 
  -6   6  11     2447.43     2540.85     29.99 o 
  -5   6  11     2763.28     2595.74     26.69 o 
  -4   6  11     6415.74     6401.52     52.99 o 
  -3   6  11     2730.46     2648.93     21.15 o 
  -2   6  11      680.03      671.02      7.66 o 
  -1   6  11      835.64      877.10      9.65 o 
   0   6  11      276.59      336.31      5.64 o 
   1   6  11      264.85      230.88      5.33 o 
   2   6  11     7188.05     7495.63     55.20 o 
   3   6  11      893.17      829.25     10.61 o 
   4   6  11     3525.94     3433.20     31.48 o 
   5   6  11      705.50      674.31     10.88 o 
   6   6  11     1479.10     1475.49     20.26 o 
   7   6  11       48.77       33.57      9.44 o 
   8   6  11       26.39       14.95     10.60 o 
   9   6  11      200.51      202.91     17.44 o 
  10   6  11       14.78        5.93     17.52 o 
 -12   7  11       11.09       21.45     44.18 o 
 -11   7  11       34.29       18.17     39.88 o 
 -10   7  11       21.38        6.72     20.39 o 
  -9   7  11       72.05       95.79     15.08 o 
  -8   7  11      419.75      456.91     19.41 o 
  -7   7  11      430.51      473.10     16.24 o 
  -6   7  11      178.56      208.25      9.44 o 
  -5   7  11      395.24      387.29      9.05 o 
  -4   7  11      798.47      759.45     13.42 o 
  -3   7  11     4290.20     4071.78     33.84 o 
  -2   7  11       72.02       70.22      3.60 o 
  -1   7  11     3303.61     3605.07     29.11 o 
   0   7  11     1176.48     1304.72     11.91 o 
   1   7  11      599.67      605.49      7.64 o 
   2   7  11      755.40      731.24     10.23 o 
   3   7  11      337.25      374.07      7.74 o 
   4   7  11       16.41       14.33      4.27 o 
   5   7  11       11.81        8.07      5.52 o 
   6   7  11      123.41      116.36      9.65 o 
   7   7  11      178.41      186.34     12.15 o 
   8   7  11      129.78      152.93     14.27 o 
   9   7  11      235.77      241.32     17.71 o 
  10   7  11       42.89       17.73     18.20 o 
 -11   8  11      422.28      464.22     58.65 o 
 -10   8  11      178.47      185.14     30.62 o 
  -9   8  11       10.28       18.94     15.80 o 
  -8   8  11        6.56       -6.44     11.68 o 
  -7   8  11      181.08      174.26     18.24 o 
  -6   8  11     1142.34     1124.14     27.07 o 
  -5   8  11     1907.66     1904.96     25.66 o 
  -4   8  11      398.28      420.85     12.32 o 
  -3   8  11      821.96      899.23     14.36 o 
  -2   8  11     5251.20     5254.76     40.82 o 
  -1   8  11      377.65      345.77      6.90 o 
   0   8  11     1085.67     1056.36     10.65 o 
   1   8  11       14.21       18.43      3.10 o 
   2   8  11      329.13      305.83      7.41 o 
   3   8  11     2210.99     2212.12     24.96 o 
   4   8  11      696.99      679.84     11.36 o 
   5   8  11      565.36      571.70     12.56 o 
   6   8  11      577.66      585.81     16.25 o 
   7   8  11       93.71       76.13     11.01 o 
   8   8  11       31.70       20.31     16.48 o 
   9   8  11        7.30      -10.55     14.19 o 
  10   8  11        6.63      -11.19     16.06 o 
 -11   9  11      168.31       83.11     42.20 o 
 -10   9  11       69.85       88.46     23.39 o 
  -9   9  11      514.05      540.34     26.15 o 
  -8   9  11      670.38      698.11     22.25 o 
  -7   9  11      689.62      652.01     19.77 o 
  -6   9  11      743.43      706.77     20.55 o 
  -5   9  11       70.21       59.92      9.66 o 
  -4   9  11      231.10      256.10      9.55 o 
  -3   9  11      550.23      553.26     12.60 o 
  -2   9  11      333.12      330.89     10.38 o 
  -1   9  11     6304.64     6245.18     50.01 o 
   0   9  11      863.77      834.82     10.18 o 
   1   9  11     4972.89     4784.14     52.01 o 
   2   9  11       37.02       25.28      6.81 o 
   3   9  11      159.10      169.33      6.80 o 
   4   9  11      228.53      220.22      7.73 o 
   5   9  11        6.18        5.37      7.28 o 
   6   9  11      440.25      448.10     14.98 o 
   7   9  11     1778.50     1797.14     31.17 o 
   8   9  11       15.43       33.04     13.64 o 
   9   9  11       20.08       33.93     15.49 o 
  10   9  11      202.74      205.54     20.18 o 
 -11  10  11        3.83      -24.63     41.51 o 
 -10  10  11      259.84      307.90     51.25 o 
  -9  10  11      182.68      190.20     23.66 o 
  -8  10  11       23.67        7.08     14.78 o 
  -7  10  11      874.79      882.46     23.09 o 
  -6  10  11      143.52      177.63     12.81 o 
  -5  10  11      787.82      794.89     21.18 o 
  -4  10  11        6.65        2.86      9.48 o 
  -3  10  11     1334.24     1344.70     24.65 o 
  -2  10  11       21.21        6.66      5.46 o 
  -1  10  11      935.23      897.67     16.54 o 
   0  10  11      200.27      213.84      6.28 o 
   1  10  11      183.44      216.72      7.64 o 
   2  10  11      294.05      312.06     11.33 o 
   3  10  11      586.24      579.91     12.57 o 
   4  10  11       12.97        9.27      6.30 o 
   5  10  11      248.95      236.77     10.99 o 
   6  10  11        1.09      -10.74      8.82 o 
   7  10  11      247.87      252.59     14.61 o 
   8  10  11      187.62      211.78     24.66 o 
   9  10  11      113.54      125.82     29.11 o 
  10  10  11       33.62       23.44     17.28 o 
 -11  11  11        1.81      -21.53     42.89 o 
 -10  11  11      321.84      307.56     51.59 o 
  -9  11  11      407.95      365.21     33.85 o 
  -8  11  11      182.13      183.89     20.13 o 
  -7  11  11     2066.99     2075.46     40.96 o 
  -6  11  11      263.00      273.94     14.85 o 
  -5  11  11      346.57      328.65     20.07 o 
  -4  11  11        1.46      -12.80      7.29 o 
  -3  11  11        7.93       10.65      9.04 o 
  -2  11  11     2285.85     2199.92     65.13 o 
  -1  11  11     1521.11     1441.09     24.02 o 
   0  11  11     3712.62     3666.26     56.88 o 
   1  11  11     2288.19     2231.30     34.00 o 
   2  11  11     2635.52     2585.31     34.85 o 
   3  11  11       17.87       10.44      6.72 o 
   4  11  11        0.18       -9.14      6.64 o 
   5  11  11      465.67      479.54     14.79 o 
   6  11  11      196.17      195.47     12.18 o 
   7  11  11      326.29      346.21     16.87 o 
   8  11  11      438.81      414.65     20.59 o 
   9  11  11      171.77      214.65     18.94 o 
 -10  12  11       81.32       84.23     44.01 o 
  -9  12  11       99.38      124.02     41.69 o 
  -8  12  11       54.71       42.56     16.56 o 
  -7  12  11      139.51      149.43     14.79 o 
  -6  12  11        0.79       -4.13     10.69 o 
  -5  12  11       62.69       46.71     15.11 o 
  -4  12  11       46.93       15.41     13.13 o 
  -3  12  11      635.57      626.23     19.93 o 
  -2  12  11       81.41       90.21     10.69 o 
  -1  12  11      181.82      163.13     10.74 o 
   0  12  11       22.18       19.15      7.69 o 
   1  12  11      333.34      332.44     11.49 o 
   2  12  11       24.05       19.11      6.04 o 
   3  12  11       67.72       66.06      9.22 o 
   4  12  11       63.62       65.21      8.94 o 
   5  12  11      646.98      632.35     17.25 o 
   6  12  11       23.60        8.03     13.25 o 
   7  12  11      131.64      113.49     14.54 o 
   8  12  11        8.48        1.05     14.75 o 
   9  12  11       28.65       36.57     19.44 o 
 -10  13  11      138.48      159.51     46.34 o 
  -9  13  11      285.80      314.97     35.31 o 
  -8  13  11      745.49      728.63     29.54 o 
  -7  13  11      117.15      115.34     17.28 o 
  -6  13  11      173.26      146.18     14.06 o 
  -5  13  11      808.28      875.59     39.19 o 
  -4  13  11     1316.79     1259.82     44.53 o 
  -3  13  11       20.51       15.31     10.45 o 
  -2  13  11     1599.03     1536.05     46.34 o 
  -1  13  11      113.24      123.49     10.97 o 
   0  13  11     3791.66     3760.38     50.14 o 
   1  13  11      412.32      457.27     12.06 o 
   2  13  11       88.14       97.51      8.86 o 
   3  13  11      237.25      236.42     14.86 o 
   4  13  11      177.95      192.44     11.78 o 
   5  13  11      535.31      531.59     20.38 o 
   6  13  11      147.95      141.61     14.40 o 
   7  13  11        9.42       -0.33     13.70 o 
   8  13  11      409.27      420.36     26.56 o 
   9  13  11      283.75      273.26     26.19 o 
  -9  14  11        1.44       13.09     27.56 o 
  -8  14  11      257.44      340.63     48.06 o 
  -7  14  11      271.58      270.13     23.93 o 
  -6  14  11        7.71        9.41     20.85 o 
  -5  14  11     1243.80     1238.24     33.06 o 
  -4  14  11      838.82      854.27     38.27 o 
  -3  14  11     1195.93     1223.92     33.85 o 
  -2  14  11       10.36        5.22     12.84 o 
  -1  14  11      375.70      382.02     20.09 o 
   0  14  11      279.16      302.28     21.86 o 
   1  14  11      379.83      384.91     12.82 o 
   2  14  11      219.86      242.26     11.54 o 
   3  14  11     2069.04     1955.80     34.83 o 
   4  14  11       42.38       41.86     10.45 o 
   5  14  11      677.85      655.62     21.81 o 
   6  14  11        2.27       -1.87     15.13 o 
   7  14  11      180.31      193.12     18.79 o 
   8  14  11       86.69       86.58     17.16 o 
  -9  15  11       18.63       38.67     42.63 o 
  -8  15  11      259.50      382.74     52.19 o 
  -7  15  11        3.68      -27.99     32.38 o 
  -6  15  11      205.07      261.58     22.93 o 
  -5  15  11       78.49       94.43     14.98 o 
  -4  15  11        1.05       -6.37     18.47 o 
  -3  15  11      640.80      680.64     31.78 o 
  -2  15  11        2.56       11.42     13.89 o 
  -1  15  11      264.52      223.13     18.05 o 
   0  15  11      184.74      184.79     15.45 o 
   1  15  11      147.21      151.69     10.69 o 
   2  15  11       11.04        7.95      9.09 o 
   3  15  11      802.17      841.58     23.02 o 
   4  15  11       29.58       46.95     11.78 o 
   5  15  11       19.61        3.70     13.35 o 
   6  15  11       66.97       87.44     16.12 o 
   7  15  11       45.50       31.99     17.08 o 
   8  15  11        5.28       22.65     18.11 o 
  -8  16  11        0.96      -11.20     41.08 o 
  -7  16  11       26.28       33.07     41.00 o 
  -6  16  11      387.75      341.58     48.32 o 
  -5  16  11     1024.48     1013.70     69.85 o 
  -4  16  11      341.21      361.73     45.82 o 
  -3  16  11      695.07      713.34     39.16 o 
  -2  16  11      991.03     1023.47     43.71 o 
  -1  16  11      162.36      149.75     12.90 o 
   0  16  11      263.05      286.88     13.85 o 
   1  16  11       96.58       96.76     11.24 o 
   2  16  11      154.17      138.32     13.26 o 
   3  16  11     1589.99     1636.77     38.55 o 
   4  16  11      868.97      837.81     27.17 o 
   5  16  11       29.46        6.51     14.81 o 
   6  16  11       93.78       57.90     16.24 o 
   7  16  11      202.75      235.13     21.89 o 
  -8  17  11       49.93       48.23     44.10 o 
  -7  17  11       44.30       36.35     42.72 o 
  -6  17  11       10.59       41.94     41.43 o 
  -5  17  11      288.54      293.69     44.27 o 
  -4  17  11       87.61       72.86     38.76 o 
  -3  17  11       58.15       59.34     36.17 o 
  -2  17  11      441.77      489.99     25.11 o 
  -1  17  11       79.58       72.24     15.54 o 
   0  17  11        2.19       10.41     12.29 o 
   1  17  11        7.53        4.82     14.07 o 
   2  17  11      168.13      170.55     19.22 o 
   3  17  11       94.41      101.86     36.26 o 
   4  17  11       10.41       18.05     14.55 o 
   5  17  11        1.13       24.21     21.87 o 
   6  17  11        1.27       -8.84     19.90 o 
  -7  18  11       11.32      104.56     45.91 o 
  -6  18  11      281.76      308.07     51.93 o 
  -5  18  11      173.37      216.69     46.08 o 
  -4  18  11      554.89      573.26     57.53 o 
  -3  18  11      469.84      560.51     53.23 o 
  -2  18  11      695.58      780.98     32.40 o 
  -1  18  11       53.61       59.55     21.01 o 
   0  18  11        6.77       12.14     22.69 o 
   1  18  11      215.34      218.10     18.73 o 
   2  18  11      506.24      445.33     23.35 o 
   3  18  11       56.08       59.19     15.12 o 
   4  18  11      724.50      772.95     28.69 o 
   5  18  11      362.89      380.61     41.58 o 
   6  18  11      502.04      532.86     26.61 o 
  -6  19  11      164.49      197.23     50.04 o 
  -5  19  11        1.67       72.43     42.89 o 
  -4  19  11       14.46        7.28     20.92 o 
  -3  19  11      296.50      325.38     26.45 o 
  -2  19  11        4.54       10.46     18.32 o 
  -1  19  11      911.40      858.21     35.31 o 
   0  19  11      155.26      183.97     28.21 o 
   1  19  11       43.42       70.69     17.72 o 
   2  19  11       53.86       71.66     20.90 o 
   3  19  11      253.20      253.01     19.74 o 
   4  19  11        1.81        3.80     16.66 o 
   5  19  11      150.54      146.86     20.09 o 
  -5  20  11       17.65      -28.55     37.77 o 
  -4  20  11      270.49      298.13     30.49 o 
  -3  20  11       66.55       67.56     37.55 o 
  -2  20  11        8.50      -13.26     19.37 o 
  -1  20  11       17.67       -4.74     19.80 o 
   0  20  11        2.97       -9.37     19.15 o 
   1  20  11      107.78       99.85     21.67 o 
   2  20  11      120.77      146.68     17.97 o 
   3  20  11      413.74      407.51     23.47 o 
   4  20  11       49.62       60.57     18.37 o 
  -3  21  11       11.79       -4.54     22.09 o 
  -2  21  11        7.64       29.65     22.00 o 
  -1  21  11      635.69      649.03     34.25 o 
   0  21  11      435.78      501.06     82.12 o 
   1  21  11      729.47      779.30     28.83 o 
   2  21  11       29.90       21.93     17.35 o 
 -12   0  12       20.94       20.58     39.27 o 
 -11   0  12      197.55      259.27     31.52 o 
 -10   0  12     1074.71     1128.45     40.72 o 
  -9   0  12     2385.01     2274.45     49.93 o 
  -8   0  12     1187.35     1108.68     30.46 o 
  -7   0  12        2.13        3.66      7.07 o 
  -6   0  12      493.71      459.11     19.38 o 
  -5   0  12      481.02      484.91      9.84 o 
  -4   0  12    10742.08    10567.90    110.10 o 
  -3   0  12     1153.68     1083.84     15.58 o 
  -2   0  12     4461.70     4309.83     47.81 o 
  -1   0  12     2514.16     2511.06     28.18 o 
   0   0  12      520.33      515.60      8.63 o 
   1   0  12        1.69        4.47      3.03 o 
   2   0  12     6066.85     6160.75     60.15 o 
   3   0  12     2374.64     2609.44     30.40 o 
   4   0  12     5469.95     5213.62     52.56 o 
   5   0  12     2024.57     1961.66     25.16 o 
   6   0  12     2733.42     2680.14     37.40 o 
   7   0  12       40.29       38.63      9.41 o 
   8   0  12      522.17      491.64     25.87 o 
   9   0  12      149.05      116.07     18.31 o 
  10   0  12       39.80       37.46     39.10 o 
  11   0  12        3.83       14.47     42.37 o 
 -12   1  12       44.16       14.82     31.91 o 
 -11   1  12       33.43       17.72     18.59 o 
 -10   1  12       29.32       40.25     13.62 o 
  -9   1  12      439.69      421.68     16.44 o 
  -8   1  12      359.87      386.87     15.10 o 
  -7   1  12      587.08      621.42     11.89 o 
  -6   1  12     1099.00     1069.11     15.52 o 
  -5   1  12       96.27      118.28      5.43 o 
  -4   1  12      706.39      689.19      8.19 o 
  -3   1  12        7.10        3.60      2.73 o 
  -2   1  12      233.52      355.10      5.45 o 
  -1   1  12      177.24      265.55      4.96 o 
   0   1  12     2389.38     2590.22     20.86 o 
   1   1  12     3451.02     3537.72     24.84 o 
   2   1  12      103.36      124.48      3.27 o 
   3   1  12     1904.46     1957.62     15.50 o 
   4   1  12      280.13      312.90      6.00 o 
   5   1  12       15.47       18.14      3.96 o 
   6   1  12       99.99      109.32      5.31 o 
   7   1  12       44.14       41.09      6.14 o 
   8   1  12      216.25      206.70     10.00 o 
   9   1  12      265.01      283.81     16.89 o 
  10   1  12       38.67       48.06     19.51 o 
  11   1  12       20.44       38.40     31.05 o 
 -12   2  12      345.60      391.28     38.79 o 
 -11   2  12      268.69      291.39     23.26 o 
 -10   2  12      183.29      211.99     22.81 o 
  -9   2  12      567.40      595.07     19.53 o 
  -8   2  12      568.02      536.53     15.66 o 
  -7   2  12        0.19        1.46      6.02 o 
  -6   2  12      311.13      327.66      8.84 o 
  -5   2  12     1873.11     1856.16     24.24 o 
  -4   2  12     3044.74     2973.67     25.70 o 
  -3   2  12     3334.63     3341.33     25.43 o 
  -2   2  12     6527.23     6616.68     48.00 o 
  -1   2  12     1843.20     1711.09     15.26 o 
   0   2  12     1756.98     1786.99     14.72 o 
   1   2  12       27.12       39.18      2.45 o 
   2   2  12       87.92       58.61      2.81 o 
   3   2  12     2304.85     2430.00     18.42 o 
   4   2  12     4771.75     4742.49     34.36 o 
   5   2  12      294.79      281.49      6.58 o 
   6   2  12     1148.97     1127.11     15.40 o 
   7   2  12      451.57      472.62     10.83 o 
   8   2  12       22.38       18.29      9.14 o 
   9   2  12       79.93       80.16     12.01 o 
  10   2  12        4.96       18.93     23.85 o 
  11   2  12      189.06      209.48     59.21 o 
 -12   3  12        1.55      -14.34     26.99 o 
 -11   3  12       17.29        2.82     19.29 o 
 -10   3  12        1.40       -5.72     13.69 o 
  -9   3  12       21.93       12.64     10.79 o 
  -8   3  12     2175.04     2043.13     35.22 o 
  -7   3  12      376.46      370.48     10.82 o 
  -6   3  12     1050.26     1075.65     15.73 o 
  -5   3  12      718.40      665.45      9.25 o 
  -4   3  12      318.97      312.71      5.77 o 
  -3   3  12      580.78      666.28      7.42 o 
  -2   3  12      166.83      192.79      5.00 o 
  -1   3  12     2096.79     2000.57     16.99 o 
   0   3  12     1820.68     1645.62     13.67 o 
   1   3  12     4293.43     4255.97     32.34 o 
   2   3  12      687.03      668.00      9.51 o 
   3   3  12     2267.11     2191.41     17.56 o 
   4   3  12        7.62        3.87      3.33 o 
   5   3  12       61.19       67.84      4.69 o 
   6   3  12      415.05      418.89      9.55 o 
   7   3  12       39.50       56.53      7.10 o 
   8   3  12       16.11       20.64      8.64 o 
   9   3  12      370.13      387.20     25.09 o 
  10   3  12        3.18      -12.00     18.19 o 
  11   3  12       97.28      120.83     47.37 o 
 -12   4  12      154.11      210.92     50.56 o 
 -11   4  12       19.66       44.01     18.87 o 
 -10   4  12      362.72      329.99     22.25 o 
  -9   4  12      495.64      477.22     16.60 o 
  -8   4  12      128.55      130.70     12.07 o 
  -7   4  12      227.68      231.00      9.37 o 
  -6   4  12      907.82      920.26     16.20 o 
  -5   4  12      750.78      757.47     10.00 o 
  -4   4  12     1524.39     1463.32     14.64 o 
  -3   4  12      612.68      608.81      6.59 o 
  -2   4  12      138.15      129.85      3.64 o 
  -1   4  12      939.90      950.85     10.08 o 
   0   4  12      275.59      305.60      5.43 o 
   1   4  12      767.83      812.77      9.60 o 
   2   4  12        1.82        2.85      3.10 o 
   3   4  12     1995.08     2043.64     18.45 o 
   4   4  12      647.00      700.45      9.51 o 
   5   4  12      923.65      894.89     12.08 o 
   6   4  12       28.35       35.41      5.81 o 
   7   4  12      553.43      546.36     13.89 o 
   8   4  12       42.75       45.86      9.25 o 
   9   4  12        3.60        5.59     12.00 o 
  10   4  12       47.30       49.90     36.47 o 
  11   4  12      111.34      197.57     50.99 o 
 -12   5  12      111.65      152.62     48.58 o 
 -11   5  12       44.67       25.24     23.23 o 
 -10   5  12      302.89      289.07     23.04 o 
  -9   5  12     1174.89     1198.99     43.33 o 
  -8   5  12      735.49      786.52     19.04 o 
  -7   5  12      872.44      880.26     18.58 o 
  -6   5  12     2014.36     1998.46     29.79 o 
  -5   5  12     5588.80     5459.67     47.70 o 
  -4   5  12      159.34      161.31      5.27 o 
  -3   5  12      420.78      458.43      7.27 o 
  -2   5  12     6571.97     6548.48     46.62 o 
  -1   5  12      578.42      502.28      6.95 o 
   0   5  12     6283.55     6422.04     47.43 o 
   1   5  12     2357.69     2190.94     19.63 o 
   2   5  12     3528.80     3485.65     28.82 o 
   3   5  12     1975.58     1944.00     18.49 o 
   4   5  12     1261.48     1302.78     14.62 o 
   5   5  12       22.29       26.01      4.80 o 
   6   5  12      173.11      190.20     11.13 o 
   7   5  12      594.87      619.05     15.60 o 
   8   5  12      976.78     1006.45     21.46 o 
   9   5  12      122.93      129.61     15.90 o 
  10   5  12      562.70      544.18    109.51 o 
 -12   6  12        2.83      -26.53     41.25 o 
 -11   6  12       24.49       15.62     24.46 o 
 -10   6  12       11.75       24.77     17.24 o 
  -9   6  12       37.10       49.00     13.92 o 
  -8   6  12       26.83       24.37     10.25 o 
  -7   6  12       18.07       17.02      7.32 o 
  -6   6  12      792.80      778.28     12.35 o 
  -5   6  12      104.90       95.73      5.48 o 
  -4   6  12     1061.56     1039.43     13.06 o 
  -3   6  12        3.54        2.28      3.15 o 
  -2   6  12       33.86       51.45      3.56 o 
  -1   6  12      395.93      475.16      7.51 o 
   0   6  12      151.22      176.47      4.92 o 
   1   6  12      160.61      168.05      4.94 o 
   2   6  12      691.62      652.72      9.88 o 
   3   6  12      620.76      685.45     14.32 o 
   4   6  12      192.59      239.10      6.75 o 
   5   6  12      144.84      143.27      6.59 o 
   6   6  12      447.63      461.66     13.50 o 
   7   6  12      126.99      127.49      9.80 o 
   8   6  12       36.94       20.97     12.63 o 
   9   6  12        1.44        1.98     13.85 o 
  10   6  12        0.27      -21.44     17.29 o 
 -11   7  12        3.58       18.80     23.25 o 
 -10   7  12      331.87      288.55     27.13 o 
  -9   7  12       10.05       29.51     15.55 o 
  -8   7  12      505.98      480.81     20.60 o 
  -7   7  12     4153.47     4158.06     52.95 o 
  -6   7  12      847.88      796.22     16.97 o 
  -5   7  12       23.79       28.91      6.20 o 
  -4   7  12       19.32       15.51      5.19 o 
  -3   7  12     3322.35     3149.21     29.83 o 
  -2   7  12     4673.65     4518.58     38.55 o 
  -1   7  12      664.59      574.15      8.88 o 
   0   7  12     3106.80     3151.38     24.85 o 
   1   7  12     1573.04     1607.14     15.84 o 
   2   7  12     5327.84     5195.58     43.18 o 
   3   7  12       49.75       59.38      4.89 o 
   4   7  12      295.02      294.23      7.43 o 
   5   7  12      400.45      410.51     10.35 o 
   6   7  12      780.47      761.94     16.43 o 
   7   7  12       31.11       40.95     10.32 o 
   8   7  12      116.99      139.18     14.23 o 
   9   7  12      277.55      312.46     19.47 o 
  10   7  12      229.26      231.16     19.85 o 
 -11   8  12       56.52       46.78     26.91 o 
 -10   8  12     1149.75     1195.04     54.65 o 
  -9   8  12       38.47       51.83     19.06 o 
  -8   8  12      731.61      721.62     27.79 o 
  -7   8  12      555.47      533.86     17.57 o 
  -6   8  12      125.06      118.60      8.85 o 
  -5   8  12       69.84       86.36      8.48 o 
  -4   8  12     2417.18     2214.48     31.62 o 
  -3   8  12     1655.14     1681.23     22.10 o 
  -2   8  12     1085.19     1107.23     13.98 o 
  -1   8  12     3207.34     3154.49     28.78 o 
   0   8  12     2194.98     2257.81     19.24 o 
   1   8  12     3040.33     3063.96     26.32 o 
   2   8  12      253.31      245.47      7.18 o 
   3   8  12       13.21       16.65      4.85 o 
   4   8  12      710.41      676.60     11.60 o 
   5   8  12     2878.76     2876.39     34.07 o 
   6   8  12       20.36       -1.17      8.32 o 
   7   8  12      489.86      470.63     16.28 o 
   8   8  12       26.86       13.20     12.06 o 
   9   8  12      159.70      167.98     17.40 o 
  10   8  12      359.84      376.76     22.86 o 
 -11   9  12        3.12      -40.91     39.96 o 
 -10   9  12       15.69       34.37     22.97 o 
  -9   9  12       95.82      110.63     21.43 o 
  -8   9  12      231.80      241.63     30.81 o 
  -7   9  12      437.51      428.88     23.76 o 
  -6   9  12      578.93      634.10     19.76 o 
  -5   9  12      191.55      174.69     11.03 o 
  -4   9  12     1968.87     1942.15     35.81 o 
  -3   9  12     1992.64     1945.64     28.81 o 
  -2   9  12      304.01      306.27      9.54 o 
  -1   9  12      766.82      835.89     14.47 o 
   0   9  12      428.98      370.31      7.19 o 
   1   9  12     2946.55     2902.43     32.54 o 
   2   9  12     1549.43     1473.82     25.82 o 
   3   9  12      228.15      246.54      9.92 o 
   4   9  12        5.94        7.38      6.11 o 
   5   9  12       35.80       31.62      7.57 o 
   6   9  12        4.95       -4.02     10.56 o 
   7   9  12      343.06      340.00     16.00 o 
   8   9  12        5.73       -6.51     15.24 o 
   9   9  12       20.56       28.54     22.13 o 
  10   9  12       32.27       36.04     17.07 o 
 -11  10  12       93.75       60.55     45.56 o 
 -10  10  12      230.46      283.36     48.32 o 
  -9  10  12      340.80      329.28     26.35 o 
  -8  10  12      170.91      209.14     19.82 o 
  -7  10  12        3.50        9.23     17.12 o 
  -6  10  12      749.68      710.91     21.16 o 
  -5  10  12     1621.12     1499.31     38.54 o 
  -4  10  12      651.85      687.51     21.49 o 
  -3  10  12     1956.83     1956.31     32.24 o 
  -2  10  12     1944.54     1929.53     28.58 o 
  -1  10  12      105.61      116.13      6.69 o 
   0  10  12      797.44      763.32     15.90 o 
   1  10  12      169.95      197.10      8.91 o 
   2  10  12      494.20      484.00     12.19 o 
   3  10  12      790.20      771.49     14.74 o 
   4  10  12     1341.20     1319.25     23.62 o 
   5  10  12      617.40      624.28     19.84 o 
   6  10  12      338.47      342.16     17.64 o 
   7  10  12      218.65      224.17     14.72 o 
   8  10  12       53.24       60.24     15.24 o 
   9  10  12        0.36       -9.90     15.40 o 
 -10  11  12        6.13       48.92     42.80 o 
  -9  11  12      106.12       99.02     30.32 o 
  -8  11  12        7.92       13.26     18.11 o 
  -7  11  12      282.05      332.01     17.49 o 
  -6  11  12      201.02      205.56     19.13 o 
  -5  11  12      243.48      283.57     37.97 o 
  -4  11  12       34.48       29.70     11.15 o 
  -3  11  12      481.56      510.25     22.24 o 
  -2  11  12      367.96      410.74     14.07 o 
  -1  11  12      415.56      378.52     11.64 o 
   0  11  12      431.38      392.22     12.98 o 
   1  11  12       12.69       14.98      7.98 o 
   2  11  12      481.49      499.15     12.09 o 
   3  11  12      189.28      190.68     10.02 o 
   4  11  12       38.44       29.33      8.80 o 
   5  11  12       34.71       45.80      9.10 o 
   6  11  12       99.84       85.59     11.63 o 
   7  11  12       28.84       21.98     12.72 o 
   8  11  12        3.03        4.48     13.98 o 
   9  11  12        1.77       -3.66     15.97 o 
 -10  12  12      159.48      109.81     45.73 o 
  -9  12  12      376.55      408.57     29.84 o 
  -8  12  12       74.09       76.41     24.04 o 
  -7  12  12      297.90      299.76     19.25 o 
  -6  12  12      294.50      318.08     34.78 o 
  -5  12  12      260.17      299.97     36.64 o 
  -4  12  12     3296.80     3322.79     81.73 o 
  -3  12  12     1456.02     1409.75     37.58 o 
  -2  12  12     1947.25     1952.60     33.12 o 
  -1  12  12     1700.39     1692.72     30.57 o 
   0  12  12       57.94       51.27      9.91 o 
   1  12  12      423.71      442.30     16.45 o 
   2  12  12      188.68      161.94     13.03 o 
   3  12  12      357.64      381.54     24.74 o 
   4  12  12     1636.51     1554.25     27.38 o 
   5  12  12      304.74      309.65     13.20 o 
   6  12  12     1957.09     1939.95     34.80 o 
   7  12  12        7.23        3.00     13.12 o 
   8  12  12      217.12      212.34     18.06 o 
   9  12  12       36.46       23.89     17.07 o 
 -10  13  12        5.76       34.71     42.37 o 
  -9  13  12       20.91      -20.60     26.42 o 
  -8  13  12       93.46       84.01     31.47 o 
  -7  13  12        7.18        5.04     15.04 o 
  -6  13  12     1072.67     1118.27     52.98 o 
  -5  13  12       50.57       83.07     31.52 o 
  -4  13  12       96.64       83.12     33.42 o 
  -3  13  12       22.02       19.54     16.70 o 
  -2  13  12       39.70       17.67      7.69 o 
  -1  13  12     1059.93     1050.65     42.47 o 
   0  13  12      277.85      289.15     15.59 o 
   1  13  12      491.72      495.67     14.26 o 
   2  13  12       55.57       64.30     10.81 o 
   3  13  12      529.61      526.86     17.12 o 
   4  13  12        9.02       14.08     15.43 o 
   5  13  12      267.28      257.13     13.68 o 
   6  13  12       57.25       71.93     14.40 o 
   7  13  12        6.47      -10.37     13.64 o 
   8  13  12       12.62        2.66     15.05 o 
  -9  14  12       14.81       31.00     29.05 o 
  -8  14  12        1.02      -14.90     36.35 o 
  -7  14  12       32.23       44.53     19.24 o 
  -6  14  12      274.52      290.41     28.77 o 
  -5  14  12      233.54      166.86     25.29 o 
  -4  14  12      105.32       85.49     20.86 o 
  -3  14  12      383.78      419.62     28.01 o 
  -2  14  12     1349.02     1332.89     49.09 o 
  -1  14  12      553.10      624.70     24.96 o 
   0  14  12       14.77       21.88     10.02 o 
   1  14  12        0.34       -5.28      8.14 o 
   2  14  12       69.71       72.63     10.38 o 
   3  14  12      245.92      255.53     14.27 o 
   4  14  12      260.60      293.42     17.44 o 
   5  14  12       57.83       55.30     15.73 o 
   6  14  12       23.07       23.68     20.91 o 
   7  14  12      272.06      246.86     19.91 o 
   8  14  12       14.42        3.90     15.70 o 
  -9  15  12       38.07      -44.01     38.67 o 
  -8  15  12      496.65      671.35     60.98 o 
  -7  15  12      409.05      433.90     51.93 o 
  -6  15  12      866.04      853.66     35.20 o 
  -5  15  12      128.73       88.10     24.55 o 
  -4  15  12      750.58      785.61     39.89 o 
  -3  15  12      435.83      414.52     42.72 o 
  -2  15  12       18.68       35.34     20.57 o 
  -1  15  12      288.70      276.81     26.13 o 
   0  15  12      751.17      739.53     23.81 o 
   1  15  12     1830.50     1958.57     34.34 o 
   2  15  12      486.67      482.53     22.70 o 
   3  15  12      518.51      527.71     22.12 o 
   4  15  12        1.76        1.62     14.15 o 
   5  15  12       96.50      114.73     16.81 o 
   6  15  12       38.81       47.89     17.07 o 
   7  15  12      176.16      177.57     20.10 o 
  -8  16  12      312.94      304.03     50.73 o 
  -7  16  12      211.80      145.12     44.27 o 
  -6  16  12       10.50       39.36     38.15 o 
  -5  16  12      262.01      251.23     45.22 o 
  -4  16  12       13.98       53.14     35.31 o 
  -3  16  12       41.34       68.70     55.77 o 
  -2  16  12       12.12       13.63     33.59 o 
  -1  16  12      110.96      116.56     24.61 o 
   0  16  12       27.07       27.89     11.55 o 
   1  16  12      115.04      129.31     13.51 o 
   2  16  12      705.13      727.87     24.91 o 
   3  16  12      541.68      550.33     24.38 o 
   4  16  12        6.32       -5.08     19.27 o 
   5  16  12       12.21        9.05     14.17 o 
   6  16  12      115.79      132.15     20.86 o 
   7  16  12      586.84      612.32     35.96 o 
  -7  17  12      218.91      233.14     49.44 o 
  -6  17  12      180.65      151.50     43.58 o 
  -5  17  12      363.06      377.84     51.33 o 
  -4  17  12       37.09       32.13     37.55 o 
  -3  17  12       75.40      132.03     39.19 o 
  -2  17  12      353.77      305.83     41.94 o 
  -1  17  12      600.51      643.12     43.26 o 
   0  17  12     1094.57     1128.94     53.84 o 
   1  17  12       46.99       49.82     20.09 o 
   2  17  12      533.49      551.16     24.42 o 
   3  17  12      193.60      205.85     34.11 o 
   4  17  12      386.76      401.76     26.67 o 
   5  17  12        5.44       -1.14     14.72 o 
   6  17  12       51.36       53.54     17.89 o 
  -7  18  12       47.36       62.70     44.53 o 
  -6  18  12      109.19       87.33     45.22 o 
  -5  18  12       15.31       -1.72     39.36 o 
  -4  18  12       55.32       -9.65     33.76 o 
  -3  18  12      229.96      254.07     46.34 o 
  -2  18  12      435.88      483.84     27.50 o 
  -1  18  12      109.59      138.74     18.79 o 
   0  18  12        0.44       13.93     16.34 o 
   1  18  12        0.24      -27.07     15.48 o 
   2  18  12      109.80      113.96     18.07 o 
   3  18  12      289.09      332.99     29.80 o 
   4  18  12       35.65       39.88     16.31 o 
   5  18  12        2.38      -31.06     15.53 o 
  -6  19  12       91.66       88.28     47.20 o 
  -5  19  12      339.68      247.53     49.87 o 
  -4  19  12       20.45        1.82     40.05 o 
  -3  19  12        4.65        3.22     18.94 o 
  -2  19  12       13.30      -11.01     18.30 o 
  -1  19  12       25.58       -1.60     18.04 o 
   0  19  12      608.48      577.50     30.84 o 
   1  19  12      221.60      275.48     43.96 o 
   2  19  12     1129.15     1202.55     36.96 o 
   3  19  12        7.85      -18.06     20.27 o 
   4  19  12       18.95      -20.66     16.04 o 
  -5  20  12      435.81      394.58     31.68 o 
  -4  20  12       44.74       56.40     23.05 o 
  -3  20  12      227.32      227.68     41.60 o 
  -2  20  12      206.42      210.71     24.85 o 
  -1  20  12       58.80       47.12     28.16 o 
   0  20  12      139.46      136.39     22.74 o 
   1  20  12       17.63       14.51     34.67 o 
   2  20  12        3.73       -1.70     23.60 o 
   3  20  12      462.57      497.11     52.45 o 
  -3  21  12        2.18       10.71     22.53 o 
  -2  21  12       83.15       92.80     23.67 o 
  -1  21  12       19.94        1.49     21.05 o 
   0  21  12      139.15      137.27     24.36 o 
   1  21  12      402.57      432.05     30.37 o 
 -12   1  13       23.68       45.02     41.94 o 
 -11   1  13      125.27      130.98     17.10 o 
 -10   1  13       71.15       82.71     17.41 o 
  -9   1  13      862.85      864.27     23.88 o 
  -8   1  13       96.29       94.12      9.58 o 
  -7   1  13      544.79      570.26     12.34 o 
  -6   1  13     3621.54     3593.37     37.19 o 
  -5   1  13     8635.03     8447.40     74.58 o 
  -4   1  13       46.04       50.39      4.85 o 
  -3   1  13     1220.61     1260.61     13.46 o 
  -2   1  13      331.47      304.02      6.58 o 
  -1   1  13     1501.43     1447.29     12.90 o 
   0   1  13     7125.41     7243.71     49.61 o 
   1   1  13       50.50       56.20      3.80 o 
   2   1  13     7061.00     6956.53     48.72 o 
   3   1  13     3902.28     3882.88     28.37 o 
   4   1  13      885.85      851.42     10.10 o 
   5   1  13        9.62        8.03      3.98 o 
   6   1  13        1.55       -6.06      5.00 o 
   7   1  13       14.73        1.66      6.21 o 
   8   1  13      439.11      450.66     13.40 o 
   9   1  13      104.56      112.99     13.71 o 
  10   1  13      266.04      249.54     25.59 o 
  11   1  13       19.71       31.34     30.69 o 
 -12   2  13      279.75      284.19     64.55 o 
 -11   2  13      105.35       74.08     19.22 o 
 -10   2  13     1188.27     1158.82     31.58 o 
  -9   2  13       35.37       53.68     11.28 o 
  -8   2  13      431.45      453.20     14.44 o 
  -7   2  13       65.77       70.31      7.87 o 
  -6   2  13      154.00      157.43      7.03 o 
  -5   2  13      287.80      294.13      7.44 o 
  -4   2  13      161.05      149.57      4.59 o 
  -3   2  13     3275.70     3069.34     23.06 o 
  -2   2  13      403.22      408.33      5.51 o 
  -1   2  13      223.25      209.12      5.96 o 
   0   2  13     1548.47     1574.23     14.12 o 
   1   2  13       27.92       29.27      2.31 o 
   2   2  13     2732.80     2806.90     21.91 o 
   3   2  13     2099.45     2072.62     17.77 o 
   4   2  13        4.53        1.63      3.34 o 
   5   2  13     1488.43     1447.94     15.92 o 
   6   2  13        9.89       15.15      5.43 o 
   7   2  13     1522.76     1472.32     18.76 o 
   8   2  13       68.45       74.20      9.24 o 
   9   2  13       60.02       51.06     12.75 o 
  10   2  13       39.69       49.34     19.81 o 
  11   2  13        3.38       69.45     31.67 o 
 -12   3  13       70.36      115.30     22.31 o 
 -11   3  13       11.37        7.04     18.34 o 
 -10   3  13        1.74      -15.24     15.45 o 
  -9   3  13       27.32       24.81     11.03 o 
  -8   3  13      265.94      258.49     13.31 o 
  -7   3  13     2082.32     2026.19     26.61 o 
  -6   3  13     1340.60     1305.09     17.15 o 
  -5   3  13      328.31      346.55      7.16 o 
  -4   3  13     3740.53     3706.20     32.80 o 
  -3   3  13       11.37       26.36      3.10 o 
  -2   3  13      468.43      443.56      6.62 o 
  -1   3  13      225.29      211.58      5.32 o 
   0   3  13       36.53       21.32      2.47 o 
   1   3  13     7935.10     8076.67     58.34 o 
   2   3  13      215.61      192.14      4.88 o 
   3   3  13      677.95      654.59     10.97 o 
   4   3  13      949.00      938.69     10.98 o 
   5   3  13      259.94      252.23      6.84 o 
   6   3  13      247.30      236.21      8.02 o 
   7   3  13      563.62      550.71     11.82 o 
   8   3  13       20.54       19.42      9.57 o 
   9   3  13      183.25      188.13     14.46 o 
  10   3  13       16.04       14.97     18.76 o 
 -12   4  13       17.05        5.00     26.70 o 
 -11   4  13      490.82      553.09     45.10 o 
 -10   4  13      179.17      194.86     19.80 o 
  -9   4  13      787.86      760.12     21.91 o 
  -8   4  13      924.35      924.90     20.66 o 
  -7   4  13      188.92      194.88      9.69 o 
  -6   4  13       16.09       15.52      5.30 o 
  -5   4  13      666.45      641.21     10.01 o 
  -4   4  13      594.85      590.68      9.16 o 
  -3   4  13     5738.46     5792.12     43.16 o 
  -2   4  13     2545.92     2565.16     20.81 o 
  -1   4  13     5687.47     5624.49     40.63 o 
   0   4  13     3049.49     2798.53     22.87 o 
   1   4  13       22.84       34.45      3.37 o 
   2   4  13        1.37        0.49      3.32 o 
   3   4  13      619.85      593.97      8.84 o 
   4   4  13       39.87       41.94      4.33 o 
   5   4  13     3549.38     3447.03     30.61 o 
   6   4  13      715.21      687.71     12.17 o 
   7   4  13      124.64      145.38      9.52 o 
   8   4  13      462.83      467.29     19.81 o 
   9   4  13        7.99        9.79     13.02 o 
  10   4  13       59.59       56.19     31.78 o 
 -12   5  13      126.19      187.32     45.99 o 
 -11   5  13       63.06       25.76     22.91 o 
 -10   5  13      315.33      310.72     26.78 o 
  -9   5  13        4.87        9.16     10.57 o 
  -8   5  13      197.01      193.91     11.87 o 
  -7   5  13       67.02       68.96     10.19 o 
  -6   5  13      101.61      120.39      6.95 o 
  -5   5  13       21.37       24.79      4.42 o 
  -4   5  13      561.90      596.46      9.39 o 
  -3   5  13       31.60       22.84      3.47 o 
  -2   5  13      141.26      149.10      4.94 o 
  -1   5  13     1769.03     1843.47     16.66 o 
   0   5  13      189.98      206.43      5.16 o 
   1   5  13      147.42      141.53      5.45 o 
   2   5  13       19.03       13.67      3.91 o 
   3   5  13      418.65      413.49      7.84 o 
   4   5  13       65.92       77.19      5.08 o 
   5   5  13       89.49       91.76      6.27 o 
   6   5  13       59.28       47.32      6.60 o 
   7   5  13        6.89        6.20      7.80 o 
   8   5  13       61.41       59.52     10.88 o 
   9   5  13       47.40       36.13     14.40 o 
  10   5  13        8.55       32.45     18.42 o 
 -12   6  13       38.78       18.78     44.10 o 
 -11   6  13      453.24      442.37     58.48 o 
 -10   6  13       19.24       34.89     27.82 o 
  -9   6  13     2217.39     2168.68     50.48 o 
  -8   6  13       12.27        3.14      9.83 o 
  -7   6  13      789.14      761.90     19.19 o 
  -6   6  13        1.63        1.47      5.23 o 
  -5   6  13       94.26      108.15      8.44 o 
  -4   6  13     1731.06     1681.71     22.29 o 
  -3   6  13     2821.03     2723.54     25.71 o 
  -2   6  13     3059.60     2996.49     26.38 o 
  -1   6  13     7515.32     7354.26     53.91 o 
   0   6  13     1427.24     1360.67     14.69 o 
   1   6  13      954.13      998.96     12.16 o 
   2   6  13      751.73      765.12     10.70 o 
   3   6  13       43.89       38.23      4.60 o 
   4   6  13     2088.87     2095.06     21.71 o 
   5   6  13       19.69       24.94      5.66 o 
   6   6  13     1190.52     1216.40     17.54 o 
   7   6  13      261.66      251.23     11.92 o 
   8   6  13      887.77      870.55     23.83 o 
   9   6  13        5.84       21.53     14.91 o 
  10   6  13       16.79       26.73     18.60 o 
 -11   7  13      191.65      158.07     27.16 o 
 -10   7  13       63.15       46.85     29.28 o 
  -9   7  13      322.74      315.25     25.06 o 
  -8   7  13       81.60       98.87     15.49 o 
  -7   7  13       11.55       12.00      9.57 o 
  -6   7  13      775.05      767.08     18.06 o 
  -5   7  13       20.31       15.49      6.60 o 
  -4   7  13     1067.40     1115.55     16.25 o 
  -3   7  13      132.43      157.90      6.09 o 
  -2   7  13     3543.70     3441.70     29.53 o 
  -1   7  13      990.55     1036.44     13.02 o 
   0   7  13     2541.86     2290.31     20.19 o 
   1   7  13      498.20      520.69      8.46 o 
   2   7  13      302.10      307.98      8.31 o 
   3   7  13      793.66      789.23     12.20 o 
   4   7  13     1537.17     1556.39     18.53 o 
   5   7  13        0.25        6.17      5.91 o 
   6   7  13      186.10      196.58     10.13 o 
   7   7  13       19.53       38.42     10.57 o 
   8   7  13        1.97       11.45     12.02 o 
   9   7  13      389.85      391.93     21.00 o 
  10   7  13        1.11      -11.01     15.98 o 
 -11   8  13      157.57      183.50     27.88 o 
 -10   8  13      191.79      219.57     34.75 o 
  -9   8  13      413.87      398.18     27.42 o 
  -8   8  13      569.72      551.13     24.79 o 
  -7   8  13        2.31       -1.38     10.50 o 
  -6   8  13        6.02        1.25      7.65 o 
  -5   8  13       12.78       21.58      8.51 o 
  -4   8  13     2538.39     2582.11     37.79 o 
  -3   8  13     2171.91     1962.48     24.93 o 
  -2   8  13      537.10      517.05      9.27 o 
  -1   8  13      849.34      937.34     13.03 o 
   0   8  13     1437.25     1459.19     15.32 o 
   1   8  13      820.22      752.75     11.78 o 
   2   8  13       87.51      109.15      6.27 o 
   3   8  13        1.90       -1.45      4.82 o 
   4   8  13      784.36      764.04     14.64 o 
   5   8  13     1626.01     1637.24     25.64 o 
   6   8  13      409.14      438.33     14.97 o 
   7   8  13       52.92       48.77     11.09 o 
   8   8  13      294.94      270.46     17.45 o 
   9   8  13       97.96       75.95     15.96 o 
  10   8  13       48.04       36.65     17.33 o 
 -11   9  13       22.11       22.85     34.06 o 
 -10   9  13       43.58       62.96     23.06 o 
  -9   9  13       44.14       44.55     33.85 o 
  -8   9  13      360.90      363.23     25.93 o 
  -7   9  13      165.07      176.20     22.72 o 
  -6   9  13     2205.72     2158.02     42.68 o 
  -5   9  13      362.79      358.48     15.61 o 
  -4   9  13     3012.17     3177.54     42.50 o 
  -3   9  13        4.87        6.67      6.74 o 
  -2   9  13        3.73        4.28      5.93 o 
  -1   9  13     1307.17     1221.21     15.62 o 
   0   9  13      136.56      141.68      5.89 o 
   1   9  13     2158.82     2132.75     30.21 o 
   2   9  13     1731.68     1725.93     23.84 o 
   3   9  13     2286.74     2196.21     25.76 o 
   4   9  13      253.97      239.02     15.82 o 
   5   9  13        4.50        9.03      7.28 o 
   6   9  13        4.63       -1.84      9.04 o 
   7   9  13       81.41       78.74     12.36 o 
   8   9  13       18.71       -0.14     13.73 o 
   9   9  13      211.08      190.65     18.64 o 
 -11  10  13       21.38       48.75     44.70 o 
 -10  10  13      195.44      166.96     27.17 o 
  -9  10  13      266.34      296.92     26.05 o 
  -8  10  13      369.81      355.35     23.81 o 
  -7  10  13      131.46      121.39     13.77 o 
  -6  10  13        7.27        3.77      9.72 o 
  -5  10  13      110.65       88.34     14.84 o 
  -4  10  13      193.60      225.25     12.11 o 
  -3  10  13      375.78      401.42     29.84 o 
  -2  10  13      492.76      492.86     23.57 o 
  -1  10  13       35.89       52.74      6.81 o 
   0  10  13     1283.99     1210.25     20.98 o 
   1  10  13      513.40      491.44     14.80 o 
   2  10  13       99.80       98.25      8.82 o 
   3  10  13       38.08       39.26      6.87 o 
   4  10  13      315.66      312.15     12.56 o 
   5  10  13      617.60      615.32     16.32 o 
   6  10  13        0.80        1.22      9.70 o 
   7  10  13      345.47      341.86     17.08 o 
   8  10  13       94.63      102.59     15.94 o 
   9  10  13       62.36       96.45     17.27 o 
 -10  11  13        4.63        1.83     26.44 o 
  -9  11  13        3.62        1.45     27.78 o 
  -8  11  13        9.60       -8.48     14.71 o 
  -7  11  13     2659.14     2651.71     48.68 o 
  -6  11  13      920.34      952.76     42.59 o 
  -5  11  13     3126.41     3061.65     62.70 o 
  -4  11  13      232.06      267.04     17.80 o 
  -3  11  13      707.78      696.27     21.69 o 
  -2  11  13        2.49        0.47      9.33 o 
  -1  11  13      135.57      118.81     10.52 o 
   0  11  13     1294.19     1307.90     27.00 o 
   1  11  13     3620.65     3401.15     47.21 o 
   2  11  13     2906.76     2838.84     45.62 o 
   3  11  13       99.61       95.96      9.45 o 
   4  11  13      595.05      641.38     23.60 o 
   5  11  13      172.81      180.97     11.65 o 
   6  11  13       18.67       42.78     11.08 o 
   7  11  13       14.51       26.45     13.09 o 
   8  11  13      213.64      201.58     19.38 o 
   9  11  13      152.71      183.44     19.83 o 
 -10  12  13       25.39       58.22     44.10 o 
  -9  12  13       49.23      136.79     64.42 o 
  -8  12  13        2.59       -8.37     15.96 o 
  -7  12  13       19.93       35.90     18.06 o 
  -6  12  13       13.87       12.90     11.22 o 
  -5  12  13        1.49        4.01     14.09 o 
  -4  12  13        9.11       30.12     17.23 o 
  -3  12  13      560.59      575.00     49.95 o 
  -2  12  13       31.40        6.39     12.13 o 
  -1  12  13       28.18       18.06      7.97 o 
   0  12  13      203.22      195.43     12.73 o 
   1  12  13       70.12       45.07     12.41 o 
   2  12  13      172.58      173.12     10.00 o 
   3  12  13       10.04       12.30      9.65 o 
   4  12  13       10.10       12.80      9.38 o 
   5  12  13      159.54      164.82     11.39 o 
   6  12  13      122.55      135.11     21.60 o 
   7  12  13        9.94       -2.90     13.45 o 
   8  12  13        1.17       -6.29     14.73 o 
 -10  13  13        0.20       -0.86     42.55 o 
  -9  13  13      200.04      181.74     31.65 o 
  -8  13  13      306.39      318.28     22.41 o 
  -7  13  13      342.79      388.47     30.10 o 
  -6  13  13       61.03       77.89     14.45 o 
  -5  13  13     1362.77     1312.51     48.98 o 
  -4  13  13       19.18       -4.10     17.44 o 
  -3  13  13     1157.25     1160.10     80.48 o 
  -2  13  13      142.69      132.85     20.15 o 
  -1  13  13       22.99       33.80     14.00 o 
   0  13  13     1355.26     1311.41     32.11 o 
   1  13  13       18.88        8.71     11.72 o 
   2  13  13      705.41      702.79     18.90 o 
   3  13  13     1296.46     1315.53     32.03 o 
   4  13  13      318.80      349.15     20.49 o 
   5  13  13      180.20      168.33     16.26 o 
   6  13  13        8.72        6.57     12.42 o 
   7  13  13      131.70      116.91     15.86 o 
   8  13  13       25.87       10.01     15.72 o 
  -9  14  13       18.21       38.51     28.71 o 
  -8  14  13      808.27      869.16     38.90 o 
  -7  14  13        2.98      -18.06     29.97 o 
  -6  14  13       14.94        4.04     15.69 o 
  -5  14  13      323.85      299.38     28.98 o 
  -4  14  13       22.77       51.97     19.96 o 
  -3  14  13      671.79      726.04     53.48 o 
  -2  14  13     1815.85     1731.65     79.58 o 
  -1  14  13      508.12      488.99     33.93 o 
   0  14  13      623.33      624.40     23.70 o 
   1  14  13        4.17      -12.94      8.17 o 
   2  14  13      113.53      120.19     11.41 o 
   3  14  13      481.18      456.04     26.22 o 
   4  14  13       17.88       14.02     13.41 o 
   5  14  13     1188.38     1101.90     30.25 o 
   6  14  13        9.68       11.41     13.96 o 
   7  14  13      672.41      684.66     28.49 o 
   8  14  13        2.49       -1.25     16.02 o 
  -9  15  13       33.64       23.34     40.31 o 
  -8  15  13      293.15      315.22     51.59 o 
  -7  15  13       20.21      -12.94     36.04 o 
  -6  15  13      244.47      258.29     23.04 o 
  -5  15  13        2.95        2.16     21.83 o 
  -4  15  13      228.82      201.88     39.62 o 
  -3  15  13       34.98       16.45     30.75 o 
  -2  15  13        0.72        4.58     19.37 o 
  -1  15  13      355.15      364.43     29.38 o 
   0  15  13      165.14      189.77     13.82 o 
   1  15  13      273.92      318.17     14.25 o 
   2  15  13      601.86      628.93     24.12 o 
   3  15  13      335.64      355.47     17.94 o 
   4  15  13       62.33       83.56     18.64 o 
   5  15  13      148.74      139.87     16.44 o 
   6  15  13      302.01      283.25     20.04 o 
   7  15  13      111.57       99.94     19.16 o 
  -8  16  13      201.74      309.54     52.71 o 
  -7  16  13       65.49       74.67     42.80 o 
  -6  16  13       75.55       70.37     44.61 o 
  -5  16  13       67.30       70.54     35.23 o 
  -4  16  13      438.26      448.63     49.44 o 
  -3  16  13      608.98      641.09     37.23 o 
  -2  16  13      938.86      857.29     43.51 o 
  -1  16  13      744.60      749.80     40.55 o 
   0  16  13      574.96      596.29     20.51 o 
   1  16  13      202.46      216.78     15.06 o 
   2  16  13      161.36      177.93     14.12 o 
   3  16  13      132.60      131.81     23.72 o 
   4  16  13       40.27       36.15     18.97 o 
   5  16  13      240.04      268.91     18.95 o 
   6  16  13      208.31      198.08     19.38 o 
   7  16  13       37.29       59.11     18.57 o 
  -7  17  13        5.10       17.83     41.94 o 
  -6  17  13       34.27      124.19     44.44 o 
  -5  17  13      191.15      236.76     45.91 o 
  -4  17  13        3.32       53.57     34.71 o 
  -3  17  13      149.31      124.97     36.95 o 
  -2  17  13       74.87       71.14     36.69 o 
  -1  17  13       21.22       13.39     26.40 o 
   0  17  13      215.62      221.41     19.04 o 
   1  17  13       33.76       29.23     14.33 o 
   2  17  13      106.53      111.20     29.88 o 
   3  17  13       26.00       13.52     41.86 o 
   4  17  13        5.19       -2.71     19.41 o 
   5  17  13        0.31        4.12     15.16 o 
   6  17  13        1.33       32.94     17.36 o 
  -6  18  13       69.24       64.08     42.80 o 
  -5  18  13       46.86       20.67     40.48 o 
  -4  18  13      197.38      161.14     44.96 o 
  -3  18  13      653.18      777.80     62.79 o 
  -2  18  13      528.62      535.13     46.51 o 
  -1  18  13      442.97      431.22     25.16 o 
   0  18  13      129.53      178.49     21.92 o 
   1  18  13      448.98      466.22     23.35 o 
   2  18  13        1.40       -0.40     20.61 o 
   3  18  13       21.63       18.85     19.70 o 
   4  18  13      818.96      779.90     28.87 o 
   5  18  13       26.44       18.70     16.93 o 
  -6  19  13       62.45       64.16     46.42 o 
  -5  19  13       68.01       85.01     43.92 o 
  -4  19  13      130.05      169.07     45.65 o 
  -3  19  13       15.52       21.28     20.17 o 
  -2  19  13      256.72      271.56     24.27 o 
  -1  19  13      214.65      240.78     40.69 o 
   0  19  13       20.12      -14.98     22.13 o 
   1  19  13      469.74      497.77     25.16 o 
   2  19  13      119.70      126.44     25.27 o 
   3  19  13       94.57       51.49     24.89 o 
   4  19  13       37.94       49.41     17.50 o 
  -4  20  13      202.03      233.82     27.06 o 
  -3  20  13       44.47       21.87     20.94 o 
  -2  20  13       59.41       63.80     21.32 o 
  -1  20  13      274.56      276.91     25.63 o 
   0  20  13        7.59       21.98     25.58 o 
   1  20  13        4.37      -23.78     19.14 o 
   2  20  13        9.66       27.66     22.01 o 
   3  20  13      179.54      215.83     27.25 o 
  -2  21  13       51.45       23.19     22.91 o 
  -1  21  13       67.58       49.00     22.38 o 
   0  21  13       22.58       11.95     26.05 o 
 -12   0  14       96.26       93.79     44.35 o 
 -11   0  14     1846.73     1780.15    103.74 o 
 -10   0  14       94.71      145.02     33.59 o 
  -9   0  14      170.14      144.41     17.01 o 
  -8   0  14     1508.17     1462.26     36.49 o 
  -7   0  14     1507.16     1465.86     68.40 o 
  -6   0  14      481.88      498.60     16.78 o 
  -5   0  14     2709.86     2618.21     66.36 o 
  -4   0  14      197.01      146.20      8.84 o 
  -3   0  14     1048.75      991.63     18.74 o 
  -2   0  14     7881.03     8026.00     74.57 o 
  -1   0  14     4006.96     3805.31     36.71 o 
   0   0  14       89.99       78.89      7.07 o 
   1   0  14    14259.80    14988.86    130.90 o 
   2   0  14        8.44        9.69      3.59 o 
   3   0  14     1089.37     1060.14     16.08 o 
   4   0  14     1680.93     1612.64     31.55 o 
   5   0  14      134.60      150.09      8.68 o 
   6   0  14     3392.31     3212.96     42.07 o 
   7   0  14      397.39      413.96     16.83 o 
   8   0  14      161.86      174.57     13.31 o 
   9   0  14      104.14       99.98     21.76 o 
  10   0  14      126.27      129.36     26.83 o 
 -12   1  14       23.89       56.38     36.39 o 
 -11   1  14      189.85      190.46     18.35 o 
 -10   1  14       12.07       -0.62     13.46 o 
  -9   1  14      120.18       99.20     11.15 o 
  -8   1  14        8.29        0.50      8.50 o 
  -7   1  14      471.01      463.18     11.64 o 
  -6   1  14     5245.32     5086.98     50.14 o 
  -5   1  14       65.96       54.10      5.84 o 
  -4   1  14       48.03       66.49      4.64 o 
  -3   1  14       16.52       16.24      3.74 o 
  -2   1  14      799.70      796.77      8.96 o 
  -1   1  14      127.01      139.84      3.54 o 
   0   1  14      536.61      577.78      8.19 o 
   1   1  14     1997.40     2030.28     16.92 o 
   2   1  14       35.26       47.56      3.14 o 
   3   1  14      487.46      491.65      7.27 o 
   4   1  14      121.51      122.76      4.99 o 
   5   1  14       94.06      105.85      5.29 o 
   6   1  14       62.35       52.99      6.28 o 
   7   1  14       45.74       38.12      8.79 o 
   8   1  14        3.71       -0.88      8.03 o 
   9   1  14      224.12      231.64     15.68 o 
  10   1  14       11.57        7.36     19.75 o 
 -12   2  14       37.55       25.22     21.78 o 
 -11   2  14       26.23       -6.78     18.33 o 
 -10   2  14      609.79      613.83     23.54 o 
  -9   2  14      909.92      908.67     27.07 o 
  -8   2  14      425.55      447.70     13.82 o 
  -7   2  14     1709.89     1640.99     23.44 o 
  -6   2  14      382.88      385.62      9.78 o 
  -5   2  14      314.37      326.13      8.35 o 
  -4   2  14      483.56      469.22      7.93 o 
  -3   2  14      833.52      878.13     13.22 o 
  -2   2  14     5523.41     5339.37     39.89 o 
  -1   2  14     3626.98     3550.70     26.63 o 
   0   2  14     2472.56     2623.15     21.60 o 
   1   2  14     1862.81     1694.65     16.38 o 
   2   2  14      143.14      134.90      5.33 o 
   3   2  14        4.40        0.90      2.64 o 
   4   2  14      372.22      346.24      7.03 o 
   5   2  14      215.71      227.93      7.23 o 
   6   2  14      953.83      928.95     14.09 o 
   7   2  14      729.90      736.55     13.66 o 
   8   2  14      187.99      174.89     11.39 o 
   9   2  14      112.63      122.72     13.76 o 
  10   2  14        9.19      -19.67     18.69 o 
 -12   3  14        9.78        3.75     20.91 o 
 -11   3  14      368.79      385.41     25.82 o 
 -10   3  14       26.50       46.66     14.19 o 
  -9   3  14       33.19       26.33     11.21 o 
  -8   3  14      139.51      136.50      9.89 o 
  -7   3  14       39.66       38.89      7.45 o 
  -6   3  14     1122.44     1113.98     16.53 o 
  -5   3  14     2450.05     2413.82     25.39 o 
  -4   3  14     3947.84     4087.26     37.48 o 
  -3   3  14      172.55      156.65      4.66 o 
  -2   3  14     1194.39     1195.79     11.87 o 
  -1   3  14      530.21      563.37      7.09 o 
   0   3  14      301.51      352.72      5.49 o 
   1   3  14     1031.69      972.75     10.76 o 
   2   3  14      694.46      683.82      9.00 o 
   3   3  14     1797.41     1769.69     16.53 o 
   4   3  14      717.49      711.45      9.86 o 
   5   3  14      278.23      286.32      7.38 o 
   6   3  14      621.81      605.11     11.72 o 
   7   3  14        0.15        1.48      6.52 o 
   8   3  14       17.40       19.79      9.58 o 
   9   3  14       74.39       69.82     14.28 o 
  10   3  14       13.89      -13.89     18.43 o 
 -12   4  14      113.26      145.22     27.65 o 
 -11   4  14      109.52       98.22     20.94 o 
 -10   4  14      199.67      204.11     20.10 o 
  -9   4  14       28.08       27.59     11.63 o 
  -8   4  14     1246.13     1168.41     25.04 o 
  -7   4  14       44.73       43.98      8.62 o 
  -6   4  14      107.40      109.10      6.56 o 
  -5   4  14      175.58      168.17      6.40 o 
  -4   4  14        8.33        3.97      4.22 o 
  -3   4  14       31.30       22.45      3.59 o 
  -2   4  14      685.70      625.86      9.47 o 
  -1   4  14      157.22      165.26      4.56 o 
   0   4  14     2626.43     2566.64     22.38 o 
   1   4  14       22.50       41.75      4.43 o 
   2   4  14     1109.49     1160.41     14.37 o 
   3   4  14      342.76      344.89      7.55 o 
   4   4  14      144.58      139.48      5.46 o 
   5   4  14      624.48      631.70     14.17 o 
   6   4  14      693.82      671.94     12.31 o 
   7   4  14      267.32      281.16     10.85 o 
   8   4  14       45.84       41.28      9.88 o 
   9   4  14      219.13      233.77     18.59 o 
  10   4  14       31.32       51.75     24.39 o 
 -12   5  14       98.54       80.49     26.85 o 
 -11   5  14      182.71      136.87     37.59 o 
 -10   5  14      222.17      280.61     72.35 o 
  -9   5  14       13.34        2.93     11.60 o 
  -8   5  14      360.42      361.53     15.13 o 
  -7   5  14     2283.09     2152.96     34.73 o 
  -6   5  14      601.78      590.49     12.84 o 
  -5   5  14     3914.85     3802.69     42.14 o 
  -4   5  14      144.36      143.90      5.82 o 
  -3   5  14     5445.46     5484.75     44.58 o 
  -2   5  14     1329.68     1204.41     14.55 o 
  -1   5  14      125.24      173.55      4.88 o 
   0   5  14     2634.30     2598.53     23.64 o 
   1   5  14      810.76      812.15     11.16 o 
   2   5  14     3204.65     3200.83     29.40 o 
   3   5  14     3193.70     3102.00     29.08 o 
   4   5  14     1954.44     1916.27     20.17 o 
   5   5  14     1130.28     1108.88     15.89 o 
   6   5  14       21.08       17.44      6.63 o 
   7   5  14       22.15        7.49      8.18 o 
   8   5  14       66.44       82.97     12.09 o 
   9   5  14       16.63       34.55     15.20 o 
  10   5  14      504.50      480.01     27.13 o 
 -11   6  14       46.59       35.79     24.46 o 
 -10   6  14       22.21       11.58     20.71 o 
  -9   6  14       18.97        5.55     17.80 o 
  -8   6  14      118.72      121.14     11.93 o 
  -7   6  14      238.96      243.47     16.55 o 
  -6   6  14       20.06       19.08      6.31 o 
  -5   6  14      168.82      148.36      8.09 o 
  -4   6  14       84.85       84.59      6.44 o 
  -3   6  14     1177.10     1116.33     14.90 o 
  -2   6  14      566.88      519.77      8.63 o 
  -1   6  14     1083.96     1015.86     11.79 o 
   0   6  14       79.34       47.14      4.39 o 
   1   6  14       24.70       48.49      5.14 o 
   2   6  14       98.62      115.98      6.00 o 
   3   6  14       32.74       35.41      4.78 o 
   4   6  14      411.66      396.18     10.23 o 
   5   6  14      123.85      113.82      7.38 o 
   6   6  14      113.71      133.75      8.09 o 
   7   6  14      118.83      124.38     12.01 o 
   8   6  14       12.85       30.40     12.42 o 
   9   6  14        1.51      -12.38     15.70 o 
  10   6  14       13.57       25.40     18.63 o 
 -11   7  14      142.98      141.42     30.40 o 
 -10   7  14       21.62       19.52     21.15 o 
  -9   7  14        5.64       -6.08     18.17 o 
  -8   7  14       15.36       14.66     13.53 o 
  -7   7  14      489.51      549.07     19.11 o 
  -6   7  14      400.78      381.11     13.48 o 
  -5   7  14     3903.26     3842.77     45.70 o 
  -4   7  14     1256.74     1198.36     17.45 o 
  -3   7  14     1376.56     1467.43     19.22 o 
  -2   7  14       16.72       18.78      5.04 o 
  -1   7  14     3916.66     3716.30     30.81 o 
   0   7  14     2191.26     2075.82     20.12 o 
   1   7  14      350.93      329.77      8.08 o 
   2   7  14     1033.43      993.34     16.32 o 
   3   7  14     2004.99     2036.07     22.52 o 
   4   7  14     1167.80     1119.58     17.73 o 
   5   7  14      314.10      306.26     10.10 o 
   6   7  14      167.28      156.90      9.53 o 
   7   7  14      622.06      623.10     18.53 o 
   8   7  14      481.38      466.53     19.12 o 
   9   7  14       16.30       22.74     15.26 o 
  10   7  14       15.20       14.02     16.90 o 
 -11   8  14        7.21       31.32     24.17 o 
 -10   8  14      922.55      970.25     41.67 o 
  -9   8  14       47.07       58.85     27.30 o 
  -8   8  14     1231.65     1215.28     35.32 o 
  -7   8  14      406.16      433.37     16.99 o 
  -6   8  14      262.15      294.52     12.31 o 
  -5   8  14        2.80        1.48      8.26 o 
  -4   8  14      544.51      535.32     13.81 o 
  -3   8  14      825.39      783.42     13.74 o 
  -2   8  14     3758.81     3603.81     34.00 o 
  -1   8  14       75.77       56.24      6.58 o 
   0   8  14     1536.24     1505.18     16.29 o 
   1   8  14     1823.52     1765.73     20.57 o 
   2   8  14      342.32      385.84     11.49 o 
   3   8  14      622.64      607.80     12.50 o 
   4   8  14      223.76      231.23     13.35 o 
   5   8  14      730.24      747.82     15.19 o 
   6   8  14      108.76      117.90     14.26 o 
   7   8  14      864.05      892.23     23.66 o 
   8   8  14       21.91       20.51     14.02 o 
   9   8  14      114.94      120.42     17.79 o 
 -11   9  14       41.66        7.81     24.45 o 
 -10   9  14       69.84       54.26     22.93 o 
  -9   9  14       17.61       32.71     19.63 o 
  -8   9  14      421.64      433.23     26.04 o 
  -7   9  14        7.70        1.53     15.20 o 
  -6   9  14      731.69      753.44     21.33 o 
  -5   9  14      331.53      355.05     16.47 o 
  -4   9  14     3743.74     3634.12     52.12 o 
  -3   9  14       57.37       42.62      7.06 o 
  -2   9  14       20.31       27.61      6.30 o 
  -1   9  14      692.36      723.40     12.40 o 
   0   9  14       11.32       17.13      4.61 o 
   1   9  14      916.05      932.03     17.50 o 
   2   9  14      217.90      202.13      9.05 o 
   3   9  14      144.08      157.10     10.17 o 
   4   9  14      724.89      686.78     15.47 o 
   5   9  14      181.05      197.61     10.12 o 
   6   9  14        9.63        8.20      9.48 o 
   7   9  14       11.28       12.09     11.48 o 
   8   9  14       96.55      117.28     21.51 o 
   9   9  14       96.25       75.51     17.14 o 
 -11  10  14       96.45       78.98     48.23 o 
 -10  10  14      243.02      271.86     49.09 o 
  -9  10  14      242.85      235.71     25.68 o 
  -8  10  14      484.91      538.59     24.75 o 
  -7  10  14      330.55      384.36     18.17 o 
  -6  10  14      249.97      262.00     20.51 o 
  -5  10  14      148.94      143.45     19.76 o 
  -4  10  14      197.42      224.98     17.25 o 
  -3  10  14      390.65      383.55     14.80 o 
  -2  10  14      869.50      903.14     18.82 o 
  -1  10  14     4060.44     3962.91     44.75 o 
   0  10  14     2032.27     1999.24     30.46 o 
   1  10  14      135.38      152.70      9.81 o 
   2  10  14      498.65      435.40     13.22 o 
   3  10  14      491.09      490.31     12.92 o 
   4  10  14       42.86       41.00      9.21 o 
   5  10  14      422.24      432.73     13.68 o 
   6  10  14      799.28      780.65     21.57 o 
   7  10  14      443.22      436.01     19.63 o 
   8  10  14       80.61       66.84     19.23 o 
   9  10  14       58.58       66.26     16.86 o 
 -10  11  14        0.33        9.40     23.70 o 
  -9  11  14        4.57       29.62     22.78 o 
  -8  11  14       16.38       -7.98     14.69 o 
  -7  11  14       42.41       60.45     13.43 o 
  -6  11  14      367.11      371.09     23.39 o 
  -5  11  14      697.55      733.63     29.43 o 
  -4  11  14        0.72      -13.03     15.39 o 
  -3  11  14      311.56      298.18     20.71 o 
  -2  11  14     1264.99     1161.97     32.72 o 
  -1  11  14       56.51       73.70      8.48 o 
   0  11  14       39.57       38.01      8.33 o 
   1  11  14       54.71       41.98      9.86 o 
   2  11  14       20.60       28.43     11.93 o 
   3  11  14      195.10      209.10     10.68 o 
   4  11  14       94.62       88.70     10.06 o 
   5  11  14       43.59       42.29      9.54 o 
   6  11  14      221.94      191.83     16.46 o 
   7  11  14       23.40        8.35     13.42 o 
   8  11  14       56.28       49.29     15.32 o 
   9  11  14       23.73        0.42     19.89 o 
 -10  12  14       20.41       33.55     23.63 o 
  -9  12  14     1560.73     1636.35     53.52 o 
  -8  12  14      131.72      165.72     24.68 o 
  -7  12  14      385.08      380.43     21.37 o 
  -6  12  14        6.34        1.11     15.67 o 
  -5  12  14       10.47       -0.01     14.33 o 
  -4  12  14       58.20       46.75     19.72 o 
  -3  12  14      691.28      735.17     34.70 o 
  -2  12  14     1692.71     1799.23     59.83 o 
  -1  12  14     2761.89     2759.36     59.16 o 
   0  12  14      438.41      453.86     19.68 o 
   1  12  14     2415.42     2323.59     45.62 o 
   2  12  14        4.79        6.58      7.45 o 
   3  12  14       27.44       16.56      9.32 o 
   4  12  14      396.14      393.57     20.88 o 
   5  12  14        5.70       -0.41      9.93 o 
   6  12  14     1070.22     1117.17     28.93 o 
   7  12  14       50.92       58.79     17.49 o 
   8  12  14      536.63      555.40     55.54 o 
  -9  13  14       47.78       35.25     23.28 o 
  -8  13  14        4.23       21.75     21.75 o 
  -7  13  14        2.06       12.64     18.61 o 
  -6  13  14      548.77      541.55     73.47 o 
  -5  13  14       28.75        6.49     20.49 o 
  -4  13  14     1078.24     1149.14     44.32 o 
  -3  13  14      120.59      145.64     23.08 o 
  -2  13  14      131.74      135.09     22.27 o 
  -1  13  14       12.85       19.58     14.58 o 
   0  13  14        1.26        5.05     11.93 o 
   1  13  14      561.38      602.99     23.41 o 
   2  13  14       56.68       62.88      9.70 o 
   3  13  14      321.08      341.02     15.30 o 
   4  13  14       33.83       35.74     11.61 o 
   5  13  14       19.76       12.18     10.76 o 
   6  13  14      125.50      112.57     15.02 o 
   7  13  14       28.88       30.84     19.36 o 
   8  13  14       48.50       22.97     16.42 o 
  -9  14  14       13.02       -8.89     28.29 o 
  -8  14  14      195.96      189.99     24.75 o 
  -7  14  14      455.94      505.66     28.81 o 
  -6  14  14        5.32        7.75     34.71 o 
  -5  14  14       33.08       29.42     22.02 o 
  -4  14  14       92.09       97.43     25.92 o 
  -3  14  14     1252.75     1336.33     73.21 o 
  -2  14  14       41.53       39.00     19.30 o 
  -1  14  14       16.91        2.63     17.72 o 
   0  14  14     1724.21     1755.51     39.44 o 
   1  14  14      320.38      320.48     19.93 o 
   2  14  14        5.36       -3.50      9.60 o 
   3  14  14       73.69       61.06     11.78 o 
   4  14  14       26.13       17.54     23.43 o 
   5  14  14       55.69       62.75     13.98 o 
   6  14  14      247.68      245.65     26.39 o 
   7  14  14       26.20       34.91     17.09 o 
  -8  15  14      199.68      229.40     25.97 o 
  -7  15  14       49.69       59.51     20.39 o 
  -6  15  14     1440.05     1445.71     77.34 o 
  -5  15  14      147.36      223.32     42.55 o 
  -4  15  14      596.90      561.37     51.85 o 
  -3  15  14      167.68      198.40     48.62 o 
  -2  15  14      820.27      831.23     43.73 o 
  -1  15  14       39.36       40.22     20.65 o 
   0  15  14       48.00       28.19     17.19 o 
   1  15  14      389.53      388.47     15.86 o 
   2  15  14      957.03      981.70     24.19 o 
   3  15  14      684.92      729.54     32.48 o 
   4  15  14      304.31      319.42     23.78 o 
   5  15  14      283.00      292.92     31.79 o 
   6  15  14       24.65       45.42     16.32 o 
   7  15  14       30.06        5.39     17.37 o 
  -8  16  14       43.83       91.64     46.34 o 
  -7  16  14      149.28      154.17     44.27 o 
  -6  16  14      100.53       92.16     20.45 o 
  -5  16  14      163.80      186.55     44.79 o 
  -4  16  14        0.22       -1.46     33.85 o 
  -3  16  14        0.30       -8.84     21.93 o 
  -2  16  14      114.45      159.47     35.23 o 
  -1  16  14        1.01        8.49     21.88 o 
   0  16  14      128.75      121.49     14.13 o 
   1  16  14        1.53       -1.77     10.90 o 
   2  16  14      142.60      126.00     15.66 o 
   3  16  14      629.97      628.54     26.82 o 
   4  16  14      851.18      878.37     36.15 o 
   5  16  14      186.80      172.31     22.99 o 
   6  16  14       12.07       27.32     16.52 o 
  -7  17  14      128.41       83.80     44.79 o 
  -6  17  14       33.12       20.07     37.81 o 
  -5  17  14      517.40      464.13     55.38 o 
  -4  17  14      598.09      719.84     61.06 o 
  -3  17  14      631.59      549.48     55.03 o 
  -2  17  14        3.80        3.53     30.49 o 
  -1  17  14      268.70      348.87     21.55 o 
   0  17  14      193.64      221.66     19.04 o 
   1  17  14       74.13       67.21     23.58 o 
   2  17  14      381.87      395.70     21.77 o 
   3  17  14      642.29      612.98     31.45 o 
   4  17  14      278.80      289.40     26.07 o 
   5  17  14      234.37      256.65     20.38 o 
   6  17  14       63.24       75.53     18.39 o 
  -6  18  14       28.40       34.45     43.67 o 
  -5  18  14        8.46       40.82     42.46 o 
  -4  18  14       91.84       78.55     42.20 o 
  -3  18  14       37.58        5.43     37.81 o 
  -2  18  14       72.65       93.26     25.49 o 
  -1  18  14       92.16       65.98     19.08 o 
   0  18  14      184.54      186.32     20.63 o 
   1  18  14      149.88      155.95     18.47 o 
   2  18  14       87.71       75.31     19.60 o 
   3  18  14      104.57      107.94     21.96 o 
   4  18  14        3.95      -10.04     21.20 o 
   5  18  14       18.39        2.15     16.39 o 
  -5  19  14      534.96      532.86     61.06 o 
  -4  19  14       30.32       47.89     43.15 o 
  -3  19  14      455.20      445.23     28.54 o 
  -2  19  14        2.47        0.87     22.65 o 
  -1  19  14       25.36       24.04     42.37 o 
   0  19  14      156.60      151.16     21.50 o 
   1  19  14        3.88       -3.68     18.29 o 
   2  19  14      367.81      375.90     24.22 o 
   3  19  14       39.09      -13.02     21.08 o 
   4  19  14      130.41      187.13     26.68 o 
  -4  20  14       18.91       24.89     22.35 o 
  -3  20  14      110.68       92.65     39.70 o 
  -2  20  14      170.65      163.38     23.46 o 
  -1  20  14      175.67      212.58     24.05 o 
   0  20  14      377.99      399.97     27.78 o 
   1  20  14        6.14        8.77     23.81 o 
   2  20  14      428.26      458.90     31.23 o 
 -12   1  15      344.80      341.93     48.49 o 
 -11   1  15      160.88      177.22     18.54 o 
 -10   1  15      420.60      445.97     26.43 o 
  -9   1  15       81.40       71.28     11.24 o 
  -8   1  15      211.67      202.90     11.19 o 
  -7   1  15      821.07      748.48     15.53 o 
  -6   1  15      399.41      372.28     11.00 o 
  -5   1  15     2855.63     2790.22     32.29 o 
  -4   1  15     2655.43     2640.22     34.23 o 
  -3   1  15     5940.29     5874.69     52.75 o 
  -2   1  15      339.90      284.82      6.15 o 
  -1   1  15     1936.98     1930.95     17.35 o 
   0   1  15       39.78       45.83      3.50 o 
   1   1  15       61.08       66.61      4.39 o 
   2   1  15     2373.71     2340.81     20.34 o 
   3   1  15     1074.82     1026.88     13.07 o 
   4   1  15      550.43      515.24      9.12 o 
   5   1  15     2127.82     2038.69     22.56 o 
   6   1  15      523.21      506.38     13.31 o 
   7   1  15       93.98       86.15      8.39 o 
   8   1  15        7.35        7.39      9.08 o 
   9   1  15      107.18       91.42     13.65 o 
  10   1  15      260.23      259.65     27.27 o 
 -12   2  15       75.33       34.75     21.47 o 
 -11   2  15       60.34       57.46     19.15 o 
 -10   2  15      388.80      340.13     18.98 o 
  -9   2  15        9.17       21.50     11.37 o 
  -8   2  15     1059.75     1041.68     20.44 o 
  -7   2  15      342.54      361.21     11.25 o 
  -6   2  15      246.24      227.95      7.99 o 
  -5   2  15      848.65      784.64     12.50 o 
  -4   2  15     2117.02     2048.76     21.95 o 
  -3   2  15     1932.20     1862.82     22.01 o 
  -2   2  15     4161.50     3985.46     34.39 o 
  -1   2  15     1330.41     1206.21     11.88 o 
   0   2  15     3669.73     3768.03     31.62 o 
   1   2  15       33.84       42.33      3.99 o 
   2   2  15     2290.78     2201.58     20.61 o 
   3   2  15     1002.68      993.99     13.43 o 
   4   2  15     1448.92     1440.14     15.82 o 
   5   2  15      192.19      178.41      6.45 o 
   6   2  15      133.34      157.07      7.84 o 
   7   2  15      683.61      681.26     19.23 o 
   8   2  15        4.18       -0.05      9.24 o 
   9   2  15       39.69       48.56     12.42 o 
  10   2  15        1.82        4.02     23.54 o 
 -12   3  15       72.08       26.32     21.81 o 
 -11   3  15       96.16      104.38     24.95 o 
 -10   3  15       38.27       46.78     14.46 o 
  -9   3  15      206.66      192.08     17.30 o 
  -8   3  15       32.98       46.63      9.11 o 
  -7   3  15       13.36        8.95      7.04 o 
  -6   3  15      502.52      490.82     11.04 o 
  -5   3  15       48.72       57.05      5.32 o 
  -4   3  15     3971.51     3820.75     36.93 o 
  -3   3  15      707.03      668.50     10.06 o 
  -2   3  15     1953.57     2081.89     17.97 o 
  -1   3  15        8.01       10.22      2.71 o 
   0   3  15     1483.04     1479.54     14.57 o 
   1   3  15      794.88      788.18     10.06 o 
   2   3  15      179.40      172.82      5.61 o 
   3   3  15     1032.13      991.43     11.28 o 
   4   3  15     1959.56     1954.56     18.68 o 
   5   3  15      109.69      112.40      6.31 o 
   6   3  15      332.16      338.65      9.82 o 
   7   3  15        9.14        0.36      7.29 o 
   8   3  15      116.62       94.65     13.59 o 
   9   3  15      421.79      425.32     23.46 o 
  10   3  15       44.08       26.28     20.40 o 
 -12   4  15       84.15      116.50     27.56 o 
 -11   4  15      287.38      329.93     90.60 o 
 -10   4  15      167.48      132.17     16.27 o 
  -9   4  15      365.44      385.00     17.13 o 
  -8   4  15      483.85      531.96     17.97 o 
  -7   4  15      880.27      893.92     18.50 o 
  -6   4  15     2651.38     2558.37     29.26 o 
  -5   4  15      761.67      725.64     12.47 o 
  -4   4  15       62.32       83.24      5.65 o 
  -3   4  15     4702.10     4595.84     38.41 o 
  -2   4  15      522.59      510.43      8.27 o 
  -1   4  15      567.22      574.59      9.67 o 
   0   4  15     3834.68     3641.26     33.50 o 
   1   4  15     1772.40     1785.89     18.44 o 
   2   4  15     3024.51     2893.47     29.20 o 
   3   4  15       48.44       56.15      4.79 o 
   4   4  15      130.05      121.25      9.05 o 
   5   4  15      625.52      619.48     11.38 o 
   6   4  15      242.62      282.70      9.08 o 
   7   4  15       29.40       35.52      7.90 o 
   8   4  15      456.13      484.62     22.22 o 
   9   4  15      171.85      176.70     25.12 o 
  10   4  15      215.37      211.93     28.49 o 
 -11   5  15        8.19      -25.96     21.77 o 
 -10   5  15        0.11       21.15     20.41 o 
  -9   5  15      233.46      215.00     16.02 o 
  -8   5  15      496.71      479.02     17.29 o 
  -7   5  15       28.66       34.80      8.72 o 
  -6   5  15      150.37      173.23      8.10 o 
  -5   5  15        4.03       11.68      6.34 o 
  -4   5  15      401.33      393.60      8.97 o 
  -3   5  15      490.57      450.09      8.39 o 
  -2   5  15      953.21      907.49     11.57 o 
  -1   5  15        7.53       12.86      3.61 o 
   0   5  15      247.75      273.47      6.92 o 
   1   5  15      319.37      322.96     11.12 o 
   2   5  15       47.16       55.57      5.13 o 
   3   5  15       87.34      103.35      6.01 o 
   4   5  15      256.19      259.81      7.84 o 
   5   5  15      114.80      116.94      7.17 o 
   6   5  15       18.06       10.05      6.81 o 
   7   5  15       27.64       18.40      8.49 o 
   8   5  15       73.73       96.02     13.37 o 
   9   5  15       10.78       -0.07     14.44 o 
  10   5  15       30.05       35.58     19.23 o 
 -11   6  15      105.69       75.81     24.87 o 
 -10   6  15        6.53      -12.22     20.28 o 
  -9   6  15      878.06      839.91     36.47 o 
  -8   6  15      675.79      667.00     19.92 o 
  -7   6  15     3909.62     3849.60     54.22 o 
  -6   6  15      562.11      584.26     14.21 o 
  -5   6  15       11.86       24.14      6.60 o 
  -4   6  15      121.61      110.77      6.80 o 
  -3   6  15      277.23      274.01      7.25 o 
  -2   6  15      602.87      554.77      9.25 o 
  -1   6  15     5789.09     5668.13     45.87 o 
   0   6  15      443.07      440.73     12.02 o 
   1   6  15     2442.16     2395.08     24.65 o 
   2   6  15     3247.02     3009.03     32.45 o 
   3   6  15     1481.62     1464.34     18.72 o 
   4   6  15     1923.07     1910.84     24.85 o 
   5   6  15      729.47      695.78     13.07 o 
   6   6  15      263.09      281.87     10.23 o 
   7   6  15      396.30      417.79     14.24 o 
   8   6  15      700.21      741.65     25.17 o 
   9   6  15       16.66        9.84     15.23 o 
  10   6  15      155.63      163.73     19.81 o 
 -11   7  15        6.34        3.30     30.32 o 
 -10   7  15       23.48       31.00     32.17 o 
  -9   7  15      374.88      392.50     55.29 o 
  -8   7  15      221.26      244.91     15.92 o 
  -7   7  15       15.63       21.00     10.39 o 
  -6   7  15      439.63      454.92     14.84 o 
  -5   7  15       38.90       34.37      7.82 o 
  -4   7  15     1181.69     1156.69     18.58 o 
  -3   7  15      169.64      161.79      7.89 o 
  -2   7  15      499.96      526.79     10.07 o 
  -1   7  15      175.14      167.61      5.86 o 
   0   7  15     1873.31     1877.14     19.75 o 
   1   7  15       54.78       65.17      5.59 o 
   2   7  15     2137.41     2123.15     26.95 o 
   3   7  15      223.17      226.94      7.69 o 
   4   7  15      140.18      143.48      8.30 o 
   5   7  15      244.97      255.74      9.70 o 
   6   7  15       81.57       79.49      8.88 o 
   7   7  15      219.67      223.54     14.69 o 
   8   7  15        3.38       -7.70     13.62 o 
   9   7  15       12.69        8.67     15.28 o 
 -11   8  15       29.41        2.85     23.75 o 
 -10   8  15      188.13      149.55     24.74 o 
  -9   8  15      501.26      491.39     29.63 o 
  -8   8  15      140.68      157.16     38.71 o 
  -7   8  15      112.05      118.82     13.08 o 
  -6   8  15     1203.41     1088.93     27.22 o 
  -5   8  15      131.11      145.65     11.30 o 
  -4   8  15      118.46      119.28      8.56 o 
  -3   8  15      329.43      300.74      9.30 o 
  -2   8  15      913.08      965.43     16.07 o 
  -1   8  15     3626.65     3314.92     32.15 o 
   0   8  15     1489.99     1438.53     16.85 o 
   1   8  15     1196.38     1123.93     17.95 o 
   2   8  15       29.36       29.38      6.11 o 
   3   8  15      260.66      244.90      9.36 o 
   4   8  15      353.06      334.91     11.64 o 
   5   8  15       41.96       38.19      8.29 o 
   6   8  15      277.23      308.24     13.69 o 
   7   8  15      543.79      537.06     22.35 o 
   8   8  15       59.20       36.74     14.54 o 
   9   8  15       13.68       28.16     16.38 o 
 -11   9  15       32.64       43.80     26.14 o 
 -10   9  15      275.65      312.06     28.37 o 
  -9   9  15      226.00      256.64     25.16 o 
  -8   9  15       14.58        8.17     17.12 o 
  -7   9  15       44.39       35.92     11.62 o 
  -6   9  15      985.61     1011.93     26.85 o 
  -5   9  15       63.06       74.36     12.20 o 
  -4   9  15     3930.30     3831.96     54.59 o 
  -3   9  15      443.96      473.01     13.36 o 
  -2   9  15     2684.47     2725.40     32.57 o 
  -1   9  15      336.71      293.52      8.58 o 
   0   9  15       10.76       16.92      4.63 o 
   1   9  15      726.77      663.17     15.14 o 
   2   9  15       78.99       67.72      9.64 o 
   3   9  15      362.52      381.52     10.84 o 
   4   9  15      693.85      742.85     16.51 o 
   5   9  15      949.97      942.21     18.92 o 
   6   9  15      625.17      600.07     33.74 o 
   7   9  15       29.18       24.68     12.11 o 
   8   9  15       82.11      108.32     16.16 o 
   9   9  15      110.36      132.12     18.44 o 
 -10  10  15      239.78      199.73     27.00 o 
  -9  10  15        5.73       -0.76     21.14 o 
  -8  10  15      126.72      101.40     20.30 o 
  -7  10  15       15.72       10.60     12.28 o 
  -6  10  15        9.04        9.10     14.45 o 
  -5  10  15      267.41      237.31     19.18 o 
  -4  10  15       35.96       47.83     12.97 o 
  -3  10  15      114.73      110.23     10.35 o 
  -2  10  15       89.90       90.08      7.95 o 
  -1  10  15      174.00      166.65      9.01 o 
   0  10  15      850.55      896.48     17.57 o 
   1  10  15       80.58       89.78      8.97 o 
   2  10  15     1028.12      950.74     19.23 o 
   3  10  15       42.79       46.56      7.35 o 
   4  10  15      181.50      195.46     11.67 o 
   5  10  15      462.31      458.94     15.10 o 
   6  10  15      276.16      270.34     14.71 o 
   7  10  15       17.19       24.11     13.39 o 
   8  10  15        4.20        8.13     14.69 o 
   9  10  15      212.60      222.26     20.14 o 
 -10  11  15      168.54      169.95     27.18 o 
  -9  11  15       44.65       63.22     53.61 o 
  -8  11  15      115.20      141.23     17.96 o 
  -7  11  15     1015.77     1036.79     31.69 o 
  -6  11  15       10.65       -4.74     16.97 o 
  -5  11  15     2608.37     2530.79     56.64 o 
  -4  11  15     1168.94     1199.88     46.74 o 
  -3  11  15     1568.24     1618.30     43.63 o 
  -2  11  15      518.75      544.60     20.28 o 
  -1  11  15      457.91      541.10     24.15 o 
   0  11  15        0.63        1.70      5.41 o 
   1  11  15      268.61      240.12     19.34 o 
   2  11  15      429.15      434.22     17.47 o 
   3  11  15      879.69      850.09     18.90 o 
   4  11  15     1079.50     1050.84     22.51 o 
   5  11  15      132.32      156.18     11.72 o 
   6  11  15      112.36      126.53     13.26 o 
   7  11  15      371.03      372.83     23.72 o 
   8  11  15        0.13      -12.59     16.42 o 
 -10  12  15       12.28        4.05     23.50 o 
  -9  12  15       26.65       46.99     25.75 o 
  -8  12  15        4.90       18.33     16.43 o 
  -7  12  15       13.29       11.70     14.87 o 
  -6  12  15       52.31       42.70     18.11 o 
  -5  12  15       51.95       21.86     15.38 o 
  -4  12  15      499.38      506.68     30.81 o 
  -3  12  15       50.33       34.32     22.09 o 
  -2  12  15        1.43       -7.35     10.94 o 
  -1  12  15      128.25      140.88     16.49 o 
   0  12  15      499.45      514.24     20.70 o 
   1  12  15       10.64       -8.65     12.21 o 
   2  12  15      274.18      265.27     21.36 o 
   3  12  15       15.26       13.11      9.72 o 
   4  12  15        4.02        7.24     10.17 o 
   5  12  15      265.92      260.76     13.89 o 
   6  12  15       10.52       -0.85     12.25 o 
   7  12  15        8.27      -22.90     21.29 o 
   8  12  15       77.75      123.30     31.99 o 
  -9  13  15        2.69       -8.47     23.51 o 
  -8  13  15      100.61       82.66     18.72 o 
  -7  13  15       65.27       39.42     16.68 o 
  -6  13  15       14.60       25.23     33.24 o 
  -5  13  15     1560.24     1591.94     55.07 o 
  -4  13  15      334.62      370.50     28.77 o 
  -3  13  15     1445.23     1524.91     99.56 o 
  -2  13  15       95.64       93.53     20.10 o 
  -1  13  15      689.40      694.00     28.87 o 
   0  13  15       35.83       39.04     13.45 o 
   1  13  15       20.38       30.37     14.08 o 
   2  13  15      435.96      423.55     15.39 o 
   3  13  15      481.26      432.59     29.73 o 
   4  13  15      664.90      646.57     25.00 o 
   5  13  15      315.25      326.16     16.59 o 
   6  13  15       78.05       84.29     14.74 o 
   7  13  15      188.57      217.05     18.12 o 
   8  13  15       19.54       27.17     20.21 o 
  -9  14  15       13.47        3.75     22.97 o 
  -8  14  15      616.17      639.88     50.73 o 
  -7  14  15       72.44       85.28     20.50 o 
  -6  14  15      315.93      332.45     43.84 o 
  -5  14  15       59.22       51.86     22.08 o 
  -4  14  15        0.80        0.73     19.14 o 
  -3  14  15       15.94       53.68     21.43 o 
  -2  14  15      607.53      615.52     35.98 o 
  -1  14  15      251.52      252.57     27.10 o 
   0  14  15     1378.46     1301.83     34.14 o 
   1  14  15       57.53       59.14     15.56 o 
   2  14  15      917.02      963.73     25.66 o 
   3  14  15      150.70      151.54     14.49 o 
   4  14  15       84.20       75.16     14.58 o 
   5  14  15      321.25      298.35     18.18 o 
   6  14  15        9.53        8.35     15.08 o 
   7  14  15      318.37      354.82     23.79 o 
  -8  15  15       96.52      130.35     31.18 o 
  -7  15  15        3.33        9.11     19.71 o 
  -6  15  15      388.99      360.01     50.21 o 
  -5  15  15        3.44      -34.02     32.64 o 
  -4  15  15       21.97        7.92     33.85 o 
  -3  15  15       24.13       17.66     21.83 o 
  -2  15  15     1062.04     1034.88     46.38 o 
  -1  15  15        1.44        3.84     20.36 o 
   0  15  15       43.87       69.32     18.43 o 
   1  15  15      158.44      175.38     12.42 o 
   2  15  15       47.86       51.93     11.47 o 
   3  15  15       17.67       32.46     14.55 o 
   4  15  15      410.67      420.60     25.93 o 
   5  15  15       67.89       85.46     15.24 o 
   6  15  15        3.03      -11.31     15.59 o 
   7  15  15        1.70      -22.06     30.39 o 
  -8  16  15      419.97      535.88     58.48 o 
  -7  16  15      332.89      337.64     29.15 o 
  -6  16  15      456.38      375.60     51.07 o 
  -5  16  15      198.65      211.27     44.79 o 
  -4  16  15        9.03      -38.84     30.40 o 
  -3  16  15      128.73      113.77     37.90 o 
  -2  16  15      209.70      246.05     30.00 o 
  -1  16  15      313.60      279.10     44.27 o 
   0  16  15      698.13      727.07     24.51 o 
   1  16  15      911.27      951.00     29.90 o 
   2  16  15      126.90      164.28     16.57 o 
   3  16  15      134.13      152.86     17.93 o 
   4  16  15      181.14      139.69     21.68 o 
   5  16  15       39.23       20.92     15.13 o 
   6  16  15      129.87      123.48     18.27 o 
  -7  17  15        7.29       14.21     41.77 o 
  -6  17  15       19.61      -29.11     39.10 o 
  -5  17  15       85.97       65.80     41.69 o 
  -4  17  15      106.63       63.22     39.79 o 
  -3  17  15      100.59      106.88     39.79 o 
  -2  17  15       23.36       13.01     32.47 o 
  -1  17  15       21.89       11.07     14.90 o 
   0  17  15      255.54      285.59     32.21 o 
   1  17  15       69.44       64.50     33.72 o 
   2  17  15       58.07       43.91     33.05 o 
   3  17  15      110.06      114.63     18.59 o 
   4  17  15       55.49       20.76     20.70 o 
   5  17  15        9.84       19.07     15.99 o 
  -6  18  15       53.84      -14.12     42.37 o 
  -5  18  15      112.73       -0.78     41.43 o 
  -4  18  15        1.03       18.00     37.03 o 
  -3  18  15      306.77      409.53     51.85 o 
  -2  18  15       44.52       26.79     38.33 o 
  -1  18  15      553.15      531.43     27.45 o 
   0  18  15      125.40      144.45     20.22 o 
   1  18  15      878.74      891.85     33.42 o 
   2  18  15       13.68       -3.04     16.34 o 
   3  18  15      340.68      324.14     44.01 o 
   4  18  15       68.71       43.75     22.68 o 
  -5  19  15       39.20       34.79     44.87 o 
  -4  19  15       72.12       67.01     45.13 o 
  -3  19  15       43.14       46.79     20.10 o 
  -2  19  15      902.11      957.26     69.59 o 
  -1  19  15        2.90        0.13     18.14 o 
   0  19  15       58.65       70.04     28.98 o 
   1  19  15      147.22      176.40     32.34 o 
   2  19  15       44.72       58.41     33.62 o 
   3  19  15       15.31       18.94     34.28 o 
  -3  20  15      103.49      119.90     23.33 o 
  -2  20  15       35.92       15.52     19.79 o 
  -1  20  15      242.76      235.70     37.34 o 
   0  20  15      132.84      113.48     21.86 o 
   1  20  15      105.24      125.62     22.67 o 
 -12   0  16      144.41      172.25     50.21 o 
 -11   0  16       57.65       60.39     26.10 o 
 -10   0  16      157.61      129.93     53.36 o 
  -9   0  16      279.98      249.88     25.73 o 
  -8   0  16     1082.46     1086.75     28.30 o 
  -7   0  16     2970.80     2885.76     57.73 o 
  -6   0  16      466.60      501.37     17.70 o 
  -5   0  16     3309.07     3228.59     51.63 o 
  -4   0  16     1767.02     1735.71     27.72 o 
  -3   0  16       27.63       30.62      5.51 o 
  -2   0  16       70.96       56.45      4.60 o 
  -1   0  16     1423.57     1370.56     21.86 o 
   0   0  16     1286.45     1241.27     20.47 o 
   1   0  16    14796.33    14953.61    156.04 o 
   2   0  16       50.52       41.34      5.32 o 
   3   0  16     8384.51     8174.18     89.61 o 
   4   0  16       98.71      108.38      8.12 o 
   5   0  16       47.26       60.06      8.44 o 
   6   0  16       31.72       38.71      9.71 o 
   7   0  16       21.64       13.05     10.46 o 
   8   0  16      584.66      602.17     20.10 o 
   9   0  16      282.48      340.37     83.33 o 
  10   0  16       53.12       52.94     31.87 o 
 -12   1  16        1.26      -10.23     21.11 o 
 -11   1  16       46.11       67.01     16.48 o 
 -10   1  16        3.13        5.39     14.31 o 
  -9   1  16      557.41      529.44     17.60 o 
  -8   1  16       97.78      100.39     13.34 o 
  -7   1  16      229.54      190.98      9.48 o 
  -6   1  16      251.39      257.95     12.87 o 
  -5   1  16     1035.18      992.20     16.22 o 
  -4   1  16     3769.66     3798.30     36.31 o 
  -3   1  16       12.62       20.75      4.56 o 
  -2   1  16       64.00       77.80      4.83 o 
  -1   1  16       19.02       26.12      3.14 o 
   0   1  16      333.42      331.14      8.30 o 
   1   1  16       83.17       72.96      4.06 o 
   2   1  16      282.21      286.52      6.28 o 
   3   1  16       40.36       35.79      4.39 o 
   4   1  16        4.59        7.16      4.77 o 
   5   1  16       89.94       85.52      7.46 o 
   6   1  16      133.98      128.14      9.41 o 
   7   1  16      151.77      133.58      9.52 o 
   8   1  16      115.69      106.84      9.39 o 
   9   1  16        3.16       -0.37     15.95 o 
  10   1  16        0.33      -12.96     25.32 o 
 -12   2  16        1.47       16.95     21.13 o 
 -11   2  16       30.04        8.55     15.79 o 
 -10   2  16       91.01       71.97     15.64 o 
  -9   2  16      542.45      500.97     18.82 o 
  -8   2  16      321.55      322.75     12.99 o 
  -7   2  16      722.34      733.76     15.68 o 
  -6   2  16      704.87      660.92     14.22 o 
  -5   2  16     2600.21     2433.34     29.40 o 
  -4   2  16        8.36        3.46      5.16 o 
  -3   2  16       39.92       35.92      4.90 o 
  -2   2  16      424.94      446.17      8.44 o 
  -1   2  16     2588.06     2643.16     25.21 o 
   0   2  16     3765.39     3799.89     36.39 o 
   1   2  16     1193.34     1062.68     12.67 o 
   2   2  16      139.73      144.00      8.07 o 
   3   2  16      957.12      886.31     12.51 o 
   4   2  16      650.06      640.58     15.84 o 
   5   2  16       33.86       14.76      5.81 o 
   6   2  16      142.62      145.16      8.09 o 
   7   2  16      177.08      204.85      9.97 o 
   8   2  16       22.36       27.51      9.52 o 
   9   2  16      202.05      205.73     15.75 o 
  10   2  16       28.01       22.38     20.79 o 
 -12   3  16      217.32      170.57     28.17 o 
 -11   3  16      372.63      387.80     38.70 o 
 -10   3  16       20.85       29.16     14.53 o 
  -9   3  16      836.30      813.91     23.21 o 
  -8   3  16      180.36      173.27     11.01 o 
  -7   3  16      323.84      324.73     11.19 o 
  -6   3  16      852.91      855.83     14.66 o 
  -5   3  16      108.11       93.81      5.76 o 
  -4   3  16     1001.77      971.16     13.96 o 
  -3   3  16     1948.78     1921.54     21.59 o 
  -2   3  16     6398.49     6390.81     54.96 o 
  -1   3  16       16.78       20.64      3.88 o 
   0   3  16     2190.20     2224.76     22.69 o 
   1   3  16      239.98      239.82      7.08 o 
   2   3  16      746.18      744.71     10.62 o 
   3   3  16      158.04      163.46      4.97 o 
   4   3  16      616.72      638.44     10.39 o 
   5   3  16      835.10      835.03     13.63 o 
   6   3  16      625.54      595.80     12.68 o 
   7   3  16       65.66       57.80      8.12 o 
   8   3  16      423.70      353.14     15.47 o 
   9   3  16        2.47        7.59     11.57 o 
  10   3  16        0.44        7.49     20.76 o 
 -11   4  16      183.36      151.21     25.23 o 
 -10   4  16      104.93       91.33     15.82 o 
  -9   4  16       32.96       38.30     13.34 o 
  -8   4  16      318.60      287.47     14.76 o 
  -7   4  16        7.73       12.52      7.78 o 
  -6   4  16     2063.40     2013.07     30.60 o 
  -5   4  16      415.66      407.16     11.66 o 
  -4   4  16       77.24       75.86      6.05 o 
  -3   4  16      364.53      344.79      8.05 o 
  -2   4  16     1659.77     1733.53     18.69 o 
  -1   4  16       39.29       72.21      4.32 o 
   0   4  16       36.19       39.05      4.20 o 
   1   4  16       14.15       15.85      3.98 o 
   2   4  16     4612.30     4624.51     42.21 o 
   3   4  16       47.74       57.65      5.38 o 
   4   4  16      995.13      991.94     13.60 o 
   5   4  16       21.40       23.19      6.20 o 
   6   4  16      105.52       98.84      8.33 o 
   7   4  16      232.42      226.70     10.74 o 
   8   4  16       38.79       44.81     11.59 o 
   9   4  16       63.24       70.97     15.22 o 
  10   4  16       23.63       15.93     23.76 o 
 -11   5  16      177.30      204.85     32.64 o 
 -10   5  16      398.53      398.15     29.47 o 
  -9   5  16       46.75       43.94     13.68 o 
  -8   5  16      773.42      752.21     21.48 o 
  -7   5  16      124.45      117.01      9.45 o 
  -6   5  16       26.94       19.60      6.44 o 
  -5   5  16     1243.08     1248.99     19.55 o 
  -4   5  16     1331.29     1299.80     18.19 o 
  -3   5  16     6129.46     5765.40     50.97 o 
  -2   5  16      466.42      434.41      8.55 o 
  -1   5  16     2655.94     2741.67     25.79 o 
   0   5  16      652.13      597.30     10.08 o 
   1   5  16       29.11       20.67      5.10 o 
   2   5  16      477.07      469.14     10.03 o 
   3   5  16     1429.63     1437.01     17.85 o 
   4   5  16      245.25      254.55      8.49 o 
   5   5  16      869.95      843.72     14.33 o 
   6   5  16      768.00      763.85     15.30 o 
   7   5  16      268.13      273.56     14.18 o 
   8   5  16      239.15      269.27     20.83 o 
   9   5  16      111.93       91.32     16.84 o 
  10   5  16       19.58       13.48     18.76 o 
 -11   6  16       70.27       58.90     30.57 o 
 -10   6  16       23.40       22.44     20.92 o 
  -9   6  16      131.80      170.42     19.14 o 
  -8   6  16        0.25       -7.97     10.49 o 
  -7   6  16       13.60       25.73      9.82 o 
  -6   6  16       92.85      108.90      7.66 o 
  -5   6  16      689.71      620.00     15.45 o 
  -4   6  16       33.89       37.85      6.26 o 
  -3   6  16       36.00       15.75      5.15 o 
  -2   6  16        3.23       -2.05      4.35 o 
  -1   6  16        1.07        4.51      3.96 o 
   0   6  16       81.97       75.90      5.24 o 
   1   6  16     1609.28     1445.03     18.10 o 
   2   6  16      103.59       89.79      6.46 o 
   3   6  16       14.49       23.61      5.48 o 
   4   6  16     1083.37     1061.64     21.32 o 
   5   6  16        8.87       14.68      6.60 o 
   6   6  16      182.98      176.88      9.65 o 
   7   6  16        1.47        3.76     11.41 o 
   8   6  16        5.53       -8.32     16.55 o 
   9   6  16       93.83      101.93     28.29 o 
 -11   7  16       64.02       73.39     24.55 o 
 -10   7  16      477.17      477.25     31.75 o 
  -9   7  16      503.80      546.20     36.22 o 
  -8   7  16      371.97      379.48     18.03 o 
  -7   7  16      163.49      167.87     24.46 o 
  -6   7  16       16.80       14.23      9.65 o 
  -5   7  16      531.67      549.54     20.40 o 
  -4   7  16      668.12      654.47     15.87 o 
  -3   7  16     5413.17     5267.05     49.45 o 
  -2   7  16      994.41     1013.78     15.00 o 
  -1   7  16     4154.16     4224.20     36.08 o 
   0   7  16      143.92      136.08      6.02 o 
   1   7  16       21.90       13.16      5.55 o 
   2   7  16      163.41      160.87      9.38 o 
   3   7  16        9.62        5.12      5.88 o 
   4   7  16      795.23      820.83     19.10 o 
   5   7  16     2486.46     2449.05     30.46 o 
   6   7  16       65.07       75.36      9.05 o 
   7   7  16      588.42      586.95     36.22 o 
   8   7  16        5.52      -10.59     13.79 o 
   9   7  16      119.88       96.01     17.22 o 
 -11   8  16       24.65       32.72     24.81 o 
 -10   8  16      389.03      356.10     29.83 o 
  -9   8  16      162.19      163.99     23.15 o 
  -8   8  16      483.38      485.63     44.10 o 
  -7   8  16      399.65      462.47     24.37 o 
  -6   8  16      458.24      453.80     20.34 o 
  -5   8  16     1040.44     1091.08     24.70 o 
  -4   8  16       57.49       46.87      7.80 o 
  -3   8  16      136.20      112.23      7.24 o 
  -2   8  16     1202.59     1189.97     17.57 o 
  -1   8  16       53.39       37.65      5.28 o 
   0   8  16      502.49      505.57     10.94 o 
   1   8  16       30.86       37.05      6.60 o 
   2   8  16     1809.09     1793.57     26.59 o 
   3   8  16      130.63      130.51      8.09 o 
   4   8  16      211.92      220.63     10.43 o 
   5   8  16      131.56      130.04      8.89 o 
   6   8  16        3.17        9.49      9.32 o 
   7   8  16      366.49      389.00     17.53 o 
   8   8  16       84.66       30.41     15.13 o 
   9   8  16      219.07      264.61     31.03 o 
 -11   9  16      268.62      273.36     53.91 o 
 -10   9  16        3.38        3.02     44.14 o 
  -9   9  16       78.63       95.79     21.02 o 
  -8   9  16       26.87        7.38     17.31 o 
  -7   9  16      206.29      209.96     15.56 o 
  -6   9  16      710.55      643.97     26.42 o 
  -5   9  16      471.54      419.10     19.74 o 
  -4   9  16      363.03      416.35     15.59 o 
  -3   9  16       19.57       14.22      7.76 o 
  -2   9  16     1213.21     1170.87     17.81 o 
  -1   9  16        7.27        5.58      3.44 o 
   0   9  16      151.53      195.54      7.55 o 
   1   9  16      319.67      319.16     12.72 o 
   2   9  16        0.69       -2.17      8.10 o 
   3   9  16      962.82      976.16     17.88 o 
   4   9  16       84.27      109.04      9.26 o 
   5   9  16       74.65       86.83      9.32 o 
   6   9  16      258.43      262.08     22.40 o 
   7   9  16       20.86       31.11     13.88 o 
   8   9  16      399.14      374.57     20.91 o 
   9   9  16       34.97       14.47     16.26 o 
 -10  10  16        2.23       20.97     51.59 o 
  -9  10  16      600.20      613.42     39.06 o 
  -8  10  16      187.59      224.35     31.01 o 
  -7  10  16      587.77      626.87     36.57 o 
  -6  10  16     1278.67     1367.79     40.11 o 
  -5  10  16      701.07      701.12     23.67 o 
  -4  10  16      396.52      428.81     21.54 o 
  -3  10  16      514.74      556.81     19.09 o 
  -2  10  16       15.06        3.97      4.43 o 
  -1  10  16     1431.42     1403.97     43.75 o 
   0  10  16     2737.42     2551.03     36.77 o 
   1  10  16     1936.56     1942.46     31.14 o 
   2  10  16     1089.21     1131.35     21.44 o 
   3  10  16      704.77      707.16     16.03 o 
   4  10  16       22.17       25.36      9.44 o 
   5  10  16       12.57        7.84      8.55 o 
   6  10  16       12.14       27.76     11.59 o 
   7  10  16      228.43      269.66     23.12 o 
   8  10  16      168.34      188.55     18.14 o 
 -10  11  16        8.70       -2.66     29.37 o 
  -9  11  16       51.60       39.02     24.59 o 
  -8  11  16       64.76       75.08     17.79 o 
  -7  11  16      720.38      772.50     28.24 o 
  -6  11  16      524.48      529.20     26.96 o 
  -5  11  16       81.59       89.66     17.39 o 
  -4  11  16       53.17       26.80     14.75 o 
  -3  11  16       16.62        9.17      6.69 o 
  -2  11  16      219.43      248.42     13.22 o 
  -1  11  16       99.55       87.12     12.09 o 
   0  11  16      193.79      163.81     12.18 o 
   1  11  16        1.37       -3.69      9.34 o 
   2  11  16        3.24       -5.25     10.73 o 
   3  11  16       71.54       75.56      9.29 o 
   4  11  16       23.81       20.66      9.87 o 
   5  11  16      111.88      110.16     13.22 o 
   6  11  16      248.07      216.36     17.82 o 
   7  11  16      284.66      260.39     19.16 o 
   8  11  16       35.72       45.40     15.85 o 
 -10  12  16       49.26       58.53     25.90 o 
  -9  12  16      178.46      159.09     25.57 o 
  -8  12  16      343.90      390.36     24.06 o 
  -7  12  16      883.27      943.88     47.76 o 
  -6  12  16      320.15      358.17     50.22 o 
  -5  12  16      380.18      427.68     24.58 o 
  -4  12  16      338.52      338.89     26.70 o 
  -3  12  16       26.02       -8.21     17.08 o 
  -2  12  16        5.07       -9.96     13.73 o 
  -1  12  16     1063.82     1050.35     34.16 o 
   0  12  16      381.12      411.67     19.86 o 
   1  12  16     2027.26     2042.13     42.89 o 
   2  12  16       93.80      116.69     23.74 o 
   3  12  16     1376.63     1349.77     25.29 o 
   4  12  16        8.70       10.40     11.04 o 
   5  12  16      159.45      156.67     16.21 o 
   6  12  16      204.65      249.34     30.28 o 
   7  12  16       12.34       14.88     15.30 o 
   8  12  16      148.45      188.37     18.85 o 
  -9  13  16      219.64      242.78     27.98 o 
  -8  13  16        7.71        8.64     17.38 o 
  -7  13  16      418.13      425.55     37.05 o 
  -6  13  16      104.71       48.49     34.62 o 
  -5  13  16      245.18      290.35     49.61 o 
  -4  13  16      435.14      432.00     30.28 o 
  -3  13  16       24.41       37.68     19.17 o 
  -2  13  16      468.24      475.89     31.81 o 
  -1  13  16       67.70       90.80     17.60 o 
   0  13  16      403.18      462.98     21.06 o 
   1  13  16       74.89       83.95     14.99 o 
   2  13  16       55.29       46.59     15.41 o 
   3  13  16      320.05      372.14     16.38 o 
   4  13  16       53.95       33.13     13.09 o 
   5  13  16      141.68      152.52     21.72 o 
   6  13  16      433.69      432.73     20.37 o 
   7  13  16       25.79      -12.88     14.66 o 
  -9  14  16       78.17       36.09     29.02 o 
  -8  14  16      111.69      123.07     23.50 o 
  -7  14  16       92.92       97.22     20.55 o 
  -6  14  16      408.86      421.59     49.95 o 
  -5  14  16      520.86      577.99     52.88 o 
  -4  14  16      104.76      124.43     24.34 o 
  -3  14  16       63.79       65.69     22.08 o 
  -2  14  16      192.18      174.85     31.52 o 
  -1  14  16        9.85       -7.20     20.00 o 
   0  14  16      206.60      226.21     18.46 o 
   1  14  16       70.44       61.08     15.42 o 
   2  14  16      689.90      696.00     31.33 o 
   3  14  16      594.88      586.86     21.52 o 
   4  14  16       21.30       11.88     14.87 o 
   5  14  16       60.33       26.78     18.90 o 
   6  14  16        1.50        3.18     17.62 o 
   7  14  16       21.05       10.04     17.63 o 
  -8  15  16       41.86      111.31     24.16 o 
  -7  15  16      216.25      238.71     24.63 o 
  -6  15  16      143.60       86.13     41.25 o 
  -5  15  16       18.46       50.38     33.93 o 
  -4  15  16      874.16     1093.89     69.76 o 
  -3  15  16      659.01      678.14     96.89 o 
  -2  15  16     1232.45     1250.74     74.03 o 
  -1  15  16      240.93      261.34     29.64 o 
   0  15  16       22.56        8.91     17.46 o 
   1  15  16       40.66       51.96     17.08 o 
   2  15  16        1.55        8.13     11.60 o 
   3  15  16      105.37      100.24     16.34 o 
   4  15  16      444.10      482.65     26.94 o 
   5  15  16      171.17      197.98     23.84 o 
   6  15  16      167.52      178.44     19.00 o 
  -7  16  16        2.98        0.58     20.85 o 
  -6  16  16       44.74       29.37     39.62 o 
  -5  16  16      101.85      157.70     40.82 o 
  -4  16  16       26.45       -7.92     35.05 o 
  -3  16  16       80.47       -1.21     34.19 o 
  -2  16  16        6.24      -22.39     34.79 o 
  -1  16  16        6.56        4.65     35.05 o 
   0  16  16      299.79      303.77     44.96 o 
   1  16  16      310.76      335.87     18.66 o 
   2  16  16      277.80      252.76     18.35 o 
   3  16  16       60.42       62.99     16.45 o 
   4  16  16      172.74      245.14     23.59 o 
   5  16  16      129.39      117.65     22.91 o 
   6  16  16      183.47      204.21     20.33 o 
  -7  17  16        0.26      -22.82     40.74 o 
  -6  17  16       51.40      130.48     46.16 o 
  -5  17  16      422.40      374.22     52.71 o 
  -4  17  16       65.37       96.20     41.08 o 
  -3  17  16      866.89      903.98     65.97 o 
  -2  17  16      353.82      382.57     48.06 o 
  -1  17  16      881.90      873.75     64.94 o 
   0  17  16      102.93      147.90     17.69 o 
   1  17  16       34.10       26.71     14.98 o 
   2  17  16       31.64       41.32     16.15 o 
   3  17  16      330.81      354.15     22.76 o 
   4  17  16       93.51      122.32     22.73 o 
   5  17  16      392.27      344.12     46.90 o 
  -6  18  16       48.98      -20.58     43.49 o 
  -5  18  16       40.46        2.50     43.32 o 
  -4  18  16        9.65       31.44     37.21 o 
  -3  18  16        2.75       61.32     40.31 o 
  -2  18  16        3.83      -32.90     35.83 o 
  -1  18  16       17.91       31.83     19.34 o 
   0  18  16       56.78       38.12     17.28 o 
   1  18  16       10.08       17.24     16.31 o 
   2  18  16        2.66      -10.95     16.41 o 
   3  18  16      227.48      261.81     31.18 o 
   4  18  16        0.14      -11.94     20.80 o 
  -4  19  16       24.34       44.35     44.61 o 
  -3  19  16      264.84      222.29     48.49 o 
  -2  19  16       57.34       57.98     24.16 o 
  -1  19  16      277.77      289.30     23.85 o 
   0  19  16        2.86        6.71     18.07 o 
   1  19  16       12.85      -12.12     19.10 o 
   2  19  16        6.36        6.54     18.51 o 
   3  19  16        2.89       20.37     21.91 o 
  -2  20  16      290.96      269.44     25.02 o 
  -1  20  16        3.62        2.76     24.59 o 
   0  20  16      319.64      307.65     26.11 o 
   1  20  16      181.05      211.89     24.42 o 
 -12   1  17      162.43      135.91     23.92 o 
 -11   1  17      114.11      111.12     17.83 o 
 -10   1  17      830.29      814.37     27.32 o 
  -9   1  17      149.37      153.01     12.95 o 
  -8   1  17     1144.92     1130.35     20.86 o 
  -7   1  17      201.75      200.02      9.98 o 
  -6   1  17      206.08      228.16      9.59 o 
  -5   1  17     1060.49     1072.36     17.48 o 
  -4   1  17      134.35      126.55      6.41 o 
  -3   1  17     4745.21     4609.62     45.61 o 
  -2   1  17     1040.61     1010.87     13.90 o 
  -1   1  17     1332.62     1357.72     14.87 o 
   0   1  17     2706.60     2499.50     23.32 o 
   1   1  17     2196.07     2130.37     20.86 o 
   2   1  17      101.08       97.64      5.95 o 
   3   1  17      364.60      375.56      7.90 o 
   4   1  17      548.14      538.81      9.88 o 
   5   1  17      791.12      793.77     13.80 o 
   6   1  17      174.85      182.87      8.47 o 
   7   1  17      853.37      803.72     15.64 o 
   8   1  17       53.43       52.33     10.99 o 
   9   1  17      133.95      136.18     15.43 o 
  10   1  17       25.45       40.99     25.09 o 
 -12   2  17       91.18       69.61     22.79 o 
 -11   2  17      372.27      339.38     21.39 o 
 -10   2  17        4.32       -0.95     14.41 o 
  -9   2  17       21.06        4.33     11.69 o 
  -8   2  17      778.03      733.02     18.08 o 
  -7   2  17      105.63      105.41      8.99 o 
  -6   2  17      966.69      920.94     17.00 o 
  -5   2  17     2985.75     2889.00     35.30 o 
  -4   2  17       60.18       73.03      6.42 o 
  -3   2  17       55.15       73.84      5.62 o 
  -2   2  17        7.79        4.86      4.37 o 
  -1   2  17     1250.15     1252.58     15.73 o 
   0   2  17     6274.57     6342.70     57.34 o 
   1   2  17      114.04      135.79      5.06 o 
   2   2  17     2387.49     2289.40     23.57 o 
   3   2  17       25.29       40.42      5.24 o 
   4   2  17      904.96      865.77     13.22 o 
   5   2  17       50.26       35.16      6.29 o 
   6   2  17       11.24        7.84      6.86 o 
   7   2  17       25.47       13.08      8.21 o 
   8   2  17        2.93       23.46      9.21 o 
   9   2  17      235.74      228.92     14.61 o 
  10   2  17        1.36      -21.94     20.44 o 
 -11   3  17      246.09      298.93     41.52 o 
 -10   3  17       99.57      113.41     16.44 o 
  -9   3  17      614.24      614.92     22.68 o 
  -8   3  17       61.84       55.72      9.90 o 
  -7   3  17      312.63      311.59     13.87 o 
  -6   3  17       25.82       14.61      5.49 o 
  -5   3  17       39.17       34.29      6.21 o 
  -4   3  17      628.45      647.53     12.90 o 
  -3   3  17       40.27       39.28      5.13 o 
  -2   3  17     6764.05     6445.65     58.41 o 
  -1   3  17     5453.16     5221.09     48.42 o 
   0   3  17       17.24       27.75      4.56 o 
   1   3  17      787.66      775.31     14.01 o 
   2   3  17      800.61      791.53     12.71 o 
   3   3  17       12.01        7.02      4.00 o 
   4   3  17      399.20      403.17      9.52 o 
   5   3  17       57.54       64.90      6.74 o 
   6   3  17      860.27      861.49     18.77 o 
   7   3  17        4.76        7.50      7.93 o 
   8   3  17      415.47      396.13     17.46 o 
   9   3  17       62.76       51.15     14.10 o 
  10   3  17       70.94       99.47     24.22 o 
 -11   4  17        7.54        5.39     22.52 o 
 -10   4  17      142.66      157.32     17.02 o 
  -9   4  17       19.12        9.86     13.18 o 
  -8   4  17      865.34      822.74     21.95 o 
  -7   4  17      458.50      463.79     13.70 o 
  -6   4  17     1062.22     1064.93     18.32 o 
  -5   4  17      792.96      788.19     15.00 o 
  -4   4  17     2481.17     2332.96     25.82 o 
  -3   4  17      380.68      380.05      8.45 o 
  -2   4  17       48.29       63.31      5.98 o 
  -1   4  17       45.65       36.29      3.88 o 
   0   4  17     2117.53     1956.15     20.76 o 
   1   4  17     1670.72     1682.95     19.66 o 
   2   4  17     1018.56      965.79     14.24 o 
   3   4  17      727.23      716.02     11.90 o 
   4   4  17     1350.67     1306.20     22.90 o 
   5   4  17       91.23       88.11      7.58 o 
   6   4  17       48.18       38.34      7.95 o 
   7   4  17       13.74       26.32      8.72 o 
   8   4  17      225.56      233.29     15.39 o 
   9   4  17       13.80       -4.17     14.31 o 
 -11   5  17        9.45       30.53     43.19 o 
 -10   5  17       14.59      -18.31     20.34 o 
  -9   5  17      109.95      109.65     14.84 o 
  -8   5  17      150.78      155.19     13.10 o 
  -7   5  17      552.84      549.66     16.76 o 
  -6   5  17       76.29       97.53      8.22 o 
  -5   5  17       37.29       33.17      6.87 o 
  -4   5  17      848.99      791.57     14.07 o 
  -3   5  17       75.71      115.89      6.38 o 
  -2   5  17      251.21      281.25      7.13 o 
  -1   5  17      663.68      607.21      9.90 o 
   0   5  17      461.06      446.92      9.12 o 
   1   5  17     1064.51      991.77     14.40 o 
   2   5  17      528.36      529.77     11.41 o 
   3   5  17       99.49       97.84      6.16 o 
   4   5  17       51.75       49.04      6.35 o 
   5   5  17      355.73      350.54     10.48 o 
   6   5  17      404.73      406.02     12.24 o 
   7   5  17        2.78      -13.40      8.75 o 
   8   5  17       19.38       -2.24     11.99 o 
   9   5  17        9.28       18.95     15.94 o 
 -11   6  17        8.59      -34.89     42.55 o 
 -10   6  17       23.13       -6.62     20.63 o 
  -9   6  17      325.09      302.46     20.42 o 
  -8   6  17       79.26       82.92     14.12 o 
  -7   6  17      577.04      551.12     17.65 o 
  -6   6  17     2086.42     2084.62     26.20 o 
  -5   6  17     1710.15     1640.86     27.21 o 
  -4   6  17     2555.78     2521.64     29.35 o 
  -3   6  17       10.22        6.93      5.23 o 
  -2   6  17      320.03      320.30      8.18 o 
  -1   6  17      312.99      332.13      7.63 o 
   0   6  17      219.02      193.97      6.83 o 
   1   6  17     2851.43     2770.07     30.76 o 
   2   6  17      242.31      229.31      8.93 o 
   3   6  17     2881.16     2931.54     35.32 o 
   4   6  17     1145.58     1103.99     18.55 o 
   5   6  17     1035.64     1040.37     19.34 o 
   6   6  17      713.95      755.01     20.79 o 
   7   6  17       90.71       79.50     14.15 o 
   8   6  17       71.18       90.14     15.84 o 
   9   6  17      250.21      282.25     20.29 o 
 -11   7  17        2.41      -34.14     23.08 o 
 -10   7  17       62.57       91.20     23.38 o 
  -9   7  17      555.06      581.45     33.10 o 
  -8   7  17        4.23        5.79     13.40 o 
  -7   7  17      422.25      401.21     20.87 o 
  -6   7  17        2.81       -0.48      9.88 o 
  -5   7  17      141.13      136.38      9.75 o 
  -4   7  17      774.02      716.82     21.33 o 
  -3   7  17       36.82       29.84      6.12 o 
  -2   7  17      891.40      921.11     17.54 o 
  -1   7  17      402.35      374.68      8.26 o 
   0   7  17      492.50      493.51     10.24 o 
   1   7  17      123.88      116.50      7.56 o 
   2   7  17       40.85       58.36      8.01 o 
   3   7  17        1.26       -3.55      6.04 o 
   4   7  17       80.68       94.36      8.29 o 
   5   7  17       27.48       26.91      7.53 o 
   6   7  17      511.74      518.62     15.41 o 
   7   7  17        3.25        2.10     13.00 o 
   8   7  17       64.92       44.80     15.05 o 
   9   7  17       44.81       38.24     16.76 o 
 -11   8  17       26.48       17.88     24.13 o 
 -10   8  17        4.83      -17.06     22.08 o 
  -9   8  17       20.76       17.71     20.25 o 
  -8   8  17      116.03      109.12     29.97 o 
  -7   8  17      573.75      573.53     20.03 o 
  -6   8  17      526.11      530.82     26.50 o 
  -5   8  17      417.92      431.10     15.00 o 
  -4   8  17      972.17      964.57     21.37 o 
  -3   8  17      588.28      607.56     15.25 o 
  -2   8  17       21.00       20.69      5.59 o 
  -1   8  17      107.68       96.80      6.32 o 
   0   8  17        8.75       22.76      5.53 o 
   1   8  17     1271.85     1235.95     21.14 o 
   2   8  17     2018.30     1925.27     28.26 o 
   3   8  17      292.13      273.07     10.32 o 
   4   8  17       10.31        0.47      7.77 o 
   5   8  17       75.53       86.87      8.66 o 
   6   8  17      153.72      163.59     13.16 o 
   7   8  17        0.07      -16.56     12.80 o 
   8   8  17       21.35       39.18     15.32 o 
   9   8  17        6.11       11.22     16.65 o 
 -10   9  17      268.62      256.82     28.47 o 
  -9   9  17      376.88      447.75     52.28 o 
  -8   9  17       61.60       65.58     19.23 o 
  -7   9  17     1027.54     1073.40     28.30 o 
  -6   9  17       93.86       66.26     20.87 o 
  -5   9  17        1.59        4.95     11.33 o 
  -4   9  17     1017.58     1059.62     22.37 o 
  -3   9  17       73.35       52.50      9.21 o 
  -2   9  17     3546.31     3416.13     35.36 o 
  -1   9  17      711.91      779.42     14.66 o 
   0   9  17      788.72      814.52     16.16 o 
   1   9  17      986.87      940.53     25.23 o 
   2   9  17       20.35       25.02     11.82 o 
   3   9  17      476.77      471.66     12.94 o 
   4   9  17      574.99      592.93     21.04 o 
   5   9  17       23.52       30.14      8.84 o 
   6   9  17      432.17      444.53     17.24 o 
   7   9  17       50.14       33.85     14.24 o 
   8   9  17      559.91      571.02     23.69 o 
 -10  10  17       41.11       30.66     23.75 o 
  -9  10  17      272.21      273.19     26.21 o 
  -8  10  17      108.66      140.93     21.11 o 
  -7  10  17      677.58      738.58     35.01 o 
  -6  10  17        5.11        2.52     16.08 o 
  -5  10  17      295.21      280.86     28.51 o 
  -4  10  17        9.77       21.04     10.99 o 
  -3  10  17      112.17      112.76     10.65 o 
  -2  10  17       18.56       16.27      7.57 o 
  -1  10  17        1.10       -5.20      5.83 o 
   0  10  17      524.00      536.98     17.64 o 
   1  10  17       54.76       40.95      9.40 o 
   2  10  17      610.52      619.33     18.19 o 
   3  10  17       87.11       75.82     16.46 o 
   4  10  17      697.44      705.63     21.05 o 
   5  10  17       29.87       22.71     11.96 o 
   6  10  17      201.89      198.58     17.19 o 
   7  10  17      116.32      114.24     15.89 o 
   8  10  17        9.58       -3.41     28.67 o 
 -10  11  17      688.93      715.42     39.47 o 
  -9  11  17      144.79      152.95     24.83 o 
  -8  11  17      342.97      385.11     33.07 o 
  -7  11  17        5.29      -15.50     14.23 o 
  -6  11  17      379.36      464.33     27.33 o 
  -5  11  17      599.13      587.52     27.69 o 
  -4  11  17       93.27      112.67     27.76 o 
  -3  11  17     1377.82     1310.65     27.26 o 
  -2  11  17      659.32      684.73     24.46 o 
  -1  11  17      898.53      940.79     26.05 o 
   0  11  17      857.25      830.94     21.89 o 
   1  11  17      158.28      202.13     17.06 o 
   2  11  17      453.79      466.38     20.89 o 
   3  11  17       18.14       14.40      8.84 o 
   4  11  17      424.72      470.15     24.34 o 
   5  11  17      807.85      855.97     24.03 o 
   6  11  17      156.13      189.27     15.80 o 
   7  11  17      396.80      407.80     35.44 o 
   8  11  17        9.44        0.91     15.99 o 
  -9  12  17       20.01        3.39     21.62 o 
  -8  12  17       17.65       23.84     17.40 o 
  -7  12  17      145.18      216.98     29.15 o 
  -6  12  17      247.16      279.85     29.77 o 
  -5  12  17       92.11       67.06     18.34 o 
  -4  12  17      153.71      183.11     24.05 o 
  -3  12  17        0.96      -33.17     16.59 o 
  -2  12  17       40.82       51.64     16.08 o 
  -1  12  17       18.19       37.72     15.73 o 
   0  12  17       68.33       61.00     14.36 o 
   1  12  17       95.80      114.98     15.65 o 
   2  12  17      907.92      886.00     57.67 o 
   3  12  17       18.67       19.97      9.60 o 
   4  12  17       23.64       20.88     12.38 o 
   5  12  17       99.08       67.80     14.64 o 
   6  12  17       30.42       28.22     13.43 o 
   7  12  17       46.15       41.16     15.61 o 
  -9  13  17       10.60       13.12     22.49 o 
  -8  13  17     1043.23     1066.50     36.58 o 
  -7  13  17        4.71       22.16     25.02 o 
  -6  13  17       16.01        4.56     31.09 o 
  -5  13  17       89.39      109.64     32.94 o 
  -4  13  17       49.91       50.57     21.95 o 
  -3  13  17     1209.15     1194.05     58.74 o 
  -2  13  17      770.99      741.77     39.72 o 
  -1  13  17     1203.27     1166.92     68.11 o 
   0  13  17      283.61      270.29     18.69 o 
   1  13  17      671.02      700.81     38.84 o 
   2  13  17       95.98       88.67     18.31 o 
   3  13  17      148.19      158.86     14.31 o 
   4  13  17       20.44        7.29     12.52 o 
   5  13  17      209.02      235.59     19.99 o 
   6  13  17      210.07      216.32     17.17 o 
   7  13  17      261.57      257.93     19.40 o 
  -8  14  17      255.50      299.87     40.74 o 
  -7  14  17       24.02       -3.53     36.43 o 
  -6  14  17      302.57      263.80     46.34 o 
  -5  14  17      276.38      298.43     45.22 o 
  -4  14  17       61.58        9.30     34.62 o 
  -3  14  17      714.45      763.59     40.40 o 
  -2  14  17        0.19        6.26     21.59 o 
  -1  14  17        0.65        7.49     32.25 o 
   0  14  17     1507.24     1489.03     37.24 o 
   1  14  17       17.94       11.16     15.24 o 
   2  14  17      471.81      478.96     18.80 o 
   3  14  17        7.70        9.44     12.26 o 
   4  14  17      854.18      861.95     29.96 o 
   5  14  17       10.53        1.89     18.63 o 
   6  14  17        3.87       11.27     18.03 o 
  -8  15  17       11.52       10.85     22.12 o 
  -7  15  17      145.68      124.37     44.79 o 
  -6  15  17       33.83       15.93     39.45 o 
  -5  15  17        3.14      -21.62     33.93 o 
  -4  15  17      108.23      119.80     38.50 o 
  -3  15  17        9.92      -15.50     22.78 o 
  -2  15  17      365.67      385.02     32.58 o 
  -1  15  17       16.48       16.35     22.12 o 
   0  15  17      112.29      149.57     21.66 o 
   1  15  17       51.65       34.74     19.76 o 
   2  15  17       18.09      -10.14     12.81 o 
   3  15  17        0.44      -14.19     14.31 o 
   4  15  17        0.55       -5.75     17.00 o 
   5  15  17       38.84       38.39     26.48 o 
   6  15  17       98.38       94.80     17.94 o 
  -7  16  17      130.67      208.17     49.18 o 
  -6  16  17      572.44      546.38     58.31 o 
  -5  16  17      576.28      758.25     60.29 o 
  -4  16  17      338.18      400.74     51.16 o 
  -3  16  17      107.85      130.39     42.12 o 
  -2  16  17        3.36       62.61     38.24 o 
  -1  16  17       40.75       54.78     37.55 o 
   0  16  17       30.93       60.12     37.29 o 
   1  16  17      316.19      336.49     33.00 o 
   2  16  17     1005.82     1045.70     32.59 o 
   3  16  17      511.13      554.58     25.87 o 
   4  16  17      145.39      149.24     22.33 o 
   5  16  17       13.11      -19.42     19.89 o 
  -6  17  17        6.09      -12.92     41.25 o 
  -5  17  17       13.14        9.73     40.91 o 
  -4  17  17       47.64       55.47     41.08 o 
  -3  17  17       46.39       52.28     39.53 o 
  -2  17  17        0.38       39.02     36.17 o 
  -1  17  17       69.58       92.59     41.43 o 
   0  17  17       12.77      -31.18     36.09 o 
   1  17  17        5.85        2.15     14.57 o 
   2  17  17      140.79      172.68     19.07 o 
   3  17  17       11.32       16.70     16.88 o 
   4  17  17       11.85      -12.93     36.26 o 
  -5  18  17      111.35      109.81     46.94 o 
  -4  18  17      651.82      733.19     64.59 o 
  -3  18  17       12.22       36.86     40.91 o 
  -2  18  17      124.86      112.39     42.80 o 
  -1  18  17      253.30      254.20     21.30 o 
   0  18  17       25.87       14.63     17.27 o 
   1  18  17      504.40      483.51     28.04 o 
   2  18  17       23.02       30.37     17.79 o 
   3  18  17      540.84      519.43     90.43 o 
  -4  19  17      197.39      190.86     50.81 o 
  -3  19  17      246.01      303.85     52.02 o 
  -2  19  17      368.84      389.67     26.02 o 
  -1  19  17       14.94      -34.08     17.04 o 
   0  19  17      341.64      351.01     25.33 o 
   1  19  17        2.03      -16.44     18.71 o 
   2  19  17       32.72       33.12     18.58 o 
 -11   0  18        6.94        6.13     23.00 o 
 -10   0  18      561.90      596.77     33.81 o 
  -9   0  18       20.51       30.16     16.06 o 
  -8   0  18        0.93        4.71     12.22 o 
  -7   0  18      390.07      404.88     25.22 o 
  -6   0  18     2841.33     2623.67     51.23 o 
  -5   0  18     4697.47     4523.52     69.13 o 
  -4   0  18     1655.16     1688.62     28.11 o 
  -3   0  18      131.29      162.71     11.44 o 
  -2   0  18     5857.95     5740.29     66.29 o 
  -1   0  18      206.31      242.11     12.67 o 
   0   0  18      395.86      376.55     16.24 o 
   1   0  18     5204.85     5123.46     62.19 o 
   2   0  18      177.03      185.15      8.05 o 
   3   0  18     2780.50     2751.82     39.20 o 
   4   0  18      695.94      683.98     17.92 o 
   5   0  18     1295.54     1214.88     22.70 o 
   6   0  18      126.60      133.04     11.63 o 
   7   0  18       11.79       13.40     11.63 o 
   8   0  18      178.35      224.93     15.99 o 
   9   0  18       53.59       40.56     22.76 o 
 -11   1  18       59.18       75.56     17.21 o 
 -10   1  18        0.61        8.64     14.92 o 
  -9   1  18       55.19       39.90     11.51 o 
  -8   1  18       81.19       74.17      9.78 o 
  -7   1  18      200.48      199.98     10.48 o 
  -6   1  18       23.68       34.65      7.37 o 
  -5   1  18     1493.76     1491.60     21.56 o 
  -4   1  18      874.34      819.88     15.13 o 
  -3   1  18       56.51       58.02      6.51 o 
  -2   1  18       90.09       99.36      5.62 o 
  -1   1  18      240.89      225.87      7.66 o 
   0   1  18        7.23       19.46      3.83 o 
   1   1  18        7.37       16.96      4.16 o 
   2   1  18       83.94       84.44      5.05 o 
   3   1  18     1126.16     1127.67     13.86 o 
   4   1  18       18.39       19.59      5.20 o 
   5   1  18       42.50       35.90      6.41 o 
   6   1  18      427.39      419.90     11.31 o 
   7   1  18        1.71       12.96      8.21 o 
   8   1  18        1.32        0.33     11.27 o 
   9   1  18       86.64       80.02     14.96 o 
 -11   2  18      316.28      331.92     25.78 o 
 -10   2  18      107.48       92.19     16.47 o 
  -9   2  18       13.25       -1.23     13.00 o 
  -8   2  18        3.15        6.14      8.97 o 
  -7   2  18      706.80      692.23     18.16 o 
  -6   2  18      105.64      117.55      8.56 o 
  -5   2  18      602.72      625.56     13.62 o 
  -4   2  18     2307.65     2203.44     26.61 o 
  -3   2  18     2188.10     2041.55     22.95 o 
  -2   2  18      250.92      244.95      7.56 o 
  -1   2  18      137.24      117.98      6.07 o 
   0   2  18     1469.37     1437.42     17.90 o 
   1   2  18      288.51      288.07      8.76 o 
   2   2  18     2520.17     2502.90     25.11 o 
   3   2  18      962.74      878.87     12.48 o 
   4   2  18      320.50      319.52      8.90 o 
   5   2  18      236.17      226.29      9.80 o 
   6   2  18      290.44      273.97     10.61 o 
   7   2  18       26.95       22.04      8.26 o 
   8   2  18        2.63      -17.44      8.96 o 
   9   2  18       22.77       40.67     13.21 o 
 -11   3  18      325.43      304.11     26.18 o 
 -10   3  18      103.05       71.61     15.94 o 
  -9   3  18      871.15      864.76     26.31 o 
  -8   3  18       92.49       97.20     10.64 o 
  -7   3  18     1360.32     1356.64     22.50 o 
  -6   3  18       28.78       23.68      7.15 o 
  -5   3  18      202.46      188.97      9.15 o 
  -4   3  18      915.40      894.40     15.72 o 
  -3   3  18       27.83       23.28      5.24 o 
  -2   3  18     1459.37     1532.56     18.20 o 
  -1   3  18     2538.35     2417.81     26.23 o 
   0   3  18     1029.60     1007.79     14.63 o 
   1   3  18      816.74      790.96     14.66 o 
   2   3  18     1194.15     1177.06     16.55 o 
   3   3  18       36.69       17.72      4.44 o 
   4   3  18     1343.81     1308.55     21.14 o 
   5   3  18       24.79       30.01      6.71 o 
   6   3  18      226.32      254.99      9.90 o 
   7   3  18      262.15      266.13     11.38 o 
   8   3  18      263.88      271.87     14.31 o 
   9   3  18        2.37       -8.01     12.06 o 
 -11   4  18      160.59      129.77     26.73 o 
 -10   4  18      255.34      258.53     19.00 o 
  -9   4  18       34.29       16.52     13.48 o 
  -8   4  18       14.80        4.77     10.59 o 
  -7   4  18      291.57      275.25     11.45 o 
  -6   4  18      167.57      176.84      9.17 o 
  -5   4  18      258.45      235.23      8.44 o 
  -4   4  18      187.15      191.07      8.54 o 
  -3   4  18     1666.23     1707.10     21.25 o 
  -2   4  18      226.42      242.01      7.94 o 
  -1   4  18      790.20      698.82     12.85 o 
   0   4  18     1002.81     1029.49     16.69 o 
   1   4  18       73.81       87.56      6.60 o 
   2   4  18     1124.64     1146.66     17.16 o 
   3   4  18       56.12       75.12      6.74 o 
   4   4  18      850.01      841.25     19.96 o 
   5   4  18       38.22       38.06      7.22 o 
   6   4  18       85.04       87.57      8.78 o 
   7   4  18      280.25      289.85     12.70 o 
   8   4  18       82.05       71.09     12.39 o 
   9   4  18        0.38      -11.34     13.43 o 
 -11   5  18        8.19       -9.25     22.94 o 
 -10   5  18      331.52      342.66     56.11 o 
  -9   5  18      138.82      173.11     16.44 o 
  -8   5  18     1120.19     1190.80     27.14 o 
  -7   5  18      813.91      835.69     18.77 o 
  -6   5  18     1554.59     1522.46     22.73 o 
  -5   5  18      589.38      528.83     13.94 o 
  -4   5  18      102.98      101.07      7.03 o 
  -3   5  18      318.74      355.68      9.19 o 
  -2   5  18     1459.00     1417.88     18.01 o 
  -1   5  18     4257.03     4050.11     39.60 o 
   0   5  18     1205.45     1130.52     16.40 o 
   1   5  18     1100.17     1082.34     17.14 o 
   2   5  18      204.26      209.34      7.45 o 
   3   5  18       11.07        3.50      6.13 o 
   4   5  18      112.02      123.65      7.71 o 
   5   5  18      819.90      855.40     16.00 o 
   6   5  18      209.54      165.72     10.07 o 
   7   5  18      499.99      506.29     15.29 o 
   8   5  18      502.54      522.92     19.62 o 
   9   5  18      135.64      136.98     18.54 o 
 -11   6  18       27.21        1.15     24.37 o 
 -10   6  18        6.42       23.13     22.05 o 
  -9   6  18      115.73      124.73     18.11 o 
  -8   6  18       65.55       54.83     13.21 o 
  -7   6  18       81.72       95.20     12.23 o 
  -6   6  18        0.96       -4.01      8.13 o 
  -5   6  18      114.10      102.16      9.78 o 
  -4   6  18       92.00       90.64      7.31 o 
  -3   6  18        7.10       20.93      5.71 o 
  -2   6  18      237.52      219.82      6.75 o 
  -1   6  18      414.75      399.00      8.80 o 
   0   6  18        4.77       -3.26      4.86 o 
   1   6  18        1.42        1.38      5.60 o 
   2   6  18       64.43       57.97      8.65 o 
   3   6  18      684.25      653.40     14.84 o 
   4   6  18       18.67       25.81      8.12 o 
   5   6  18      107.99      112.56      8.74 o 
   6   6  18       89.76       74.37      9.49 o 
   7   6  18       94.05      116.01     13.24 o 
   8   6  18       20.28       37.67     15.23 o 
   9   6  18        0.21      -11.56     16.09 o 
 -11   7  18        5.32       21.95     24.15 o 
 -10   7  18      791.59      760.55     67.35 o 
  -9   7  18      406.31      407.61     28.33 o 
  -8   7  18      904.54      878.39     29.23 o 
  -7   7  18       33.08       45.50     11.67 o 
  -6   7  18      886.83      883.01     23.08 o 
  -5   7  18        2.98        7.64      8.17 o 
  -4   7  18       16.81       20.41      7.41 o 
  -3   7  18     1451.90     1355.82     19.97 o 
  -2   7  18      577.17      564.66     11.22 o 
  -1   7  18     3753.55     3775.51     36.06 o 
   0   7  18     1196.46     1186.62     16.05 o 
   1   7  18      630.79      619.80     14.25 o 
   2   7  18      493.58      491.71     14.22 o 
   3   7  18       16.04       19.53      7.23 o 
   4   7  18       25.09       34.96      9.77 o 
   5   7  18      306.91      335.25     12.14 o 
   6   7  18      101.41      133.52     12.38 o 
   7   7  18      956.59      955.72     28.75 o 
   8   7  18        8.35        8.34     14.84 o 
   9   7  18      154.49      114.53     18.50 o 
 -10   8  18        2.13       -6.44     22.59 o 
  -9   8  18       88.91       55.98     20.57 o 
  -8   8  18       54.00       54.36     25.54 o 
  -7   8  18      103.57       98.99     12.80 o 
  -6   8  18       11.49       22.03     12.43 o 
  -5   8  18      711.90      744.34     19.83 o 
  -4   8  18      139.31      170.26     13.57 o 
  -3   8  18     1143.72     1101.30     29.71 o 
  -2   8  18       31.64       39.41      6.74 o 
  -1   8  18     1172.01     1138.71     16.96 o 
   0   8  18      415.51      412.93     11.78 o 
   1   8  18       19.66        8.89      7.11 o 
   2   8  18      951.26      982.06     19.70 o 
   3   8  18       35.36       36.24      7.41 o 
   4   8  18      854.86      851.55     26.49 o 
   5   8  18        3.40       -1.82      8.35 o 
   6   8  18      269.86      296.28     15.33 o 
   7   8  18        0.32       -5.68     15.58 o 
   8   8  18        6.55       -3.64     15.20 o 
 -10   9  18        4.28       13.90     25.11 o 
  -9   9  18      190.33      171.93     32.21 o 
  -8   9  18       24.74       38.07     53.61 o 
  -7   9  18      701.54      707.89     25.93 o 
  -6   9  18        1.35        2.34     12.86 o 
  -5   9  18        9.89       -7.70     11.55 o 
  -4   9  18       31.89       20.06      9.50 o 
  -3   9  18       41.76       33.13      9.27 o 
  -2   9  18      165.03      202.69      9.25 o 
  -1   9  18       12.85        8.72      6.35 o 
   0   9  18      743.25      721.13     16.73 o 
   1   9  18      390.39      416.40     16.34 o 
   2   9  18      488.60      494.41     23.84 o 
   3   9  18      160.04      169.53      9.85 o 
   4   9  18       46.37       57.00     10.66 o 
   5   9  18        1.85       12.80     10.98 o 
   6   9  18      410.44      426.63     18.89 o 
   7   9  18       17.95       16.18     14.10 o 
   8   9  18       74.64       66.26     16.78 o 
 -10  10  18       32.28        2.27     23.07 o 
  -9  10  18      105.82      139.33     33.37 o 
  -8  10  18        4.55      -29.18     17.41 o 
  -7  10  18      581.10      637.27     40.01 o 
  -6  10  18      457.90      501.62     26.51 o 
  -5  10  18     1604.76     1652.90     43.22 o 
  -4  10  18     1659.73     1700.07     32.74 o 
  -3  10  18      987.98      942.03     21.69 o 
  -2  10  18      154.46      198.40     11.03 o 
  -1  10  18       88.88      100.56     11.23 o 
   0  10  18        9.32        5.78      8.72 o 
   1  10  18      655.90      688.42     19.05 o 
   2  10  18     1195.45     1127.01     25.77 o 
   3  10  18      334.91      336.02     12.35 o 
   4  10  18      491.96      472.38     16.55 o 
   5  10  18      696.14      700.08     24.38 o 
   6  10  18       48.06       41.56     15.34 o 
   7  10  18      164.74      158.16     17.10 o 
   8  10  18        8.45       -7.60     15.66 o 
 -10  11  18      116.14      150.16     27.75 o 
  -9  11  18      467.59      385.16     43.28 o 
  -8  11  18        3.47        8.98     19.47 o 
  -7  11  18      149.17      215.67     28.09 o 
  -6  11  18       46.55       61.16     22.91 o 
  -5  11  18      943.50      905.60     33.31 o 
  -4  11  18      786.12      783.25     45.07 o 
  -3  11  18       22.57       25.08     10.89 o 
  -2  11  18       13.89       10.02     10.31 o 
  -1  11  18       32.47       41.34     12.04 o 
   0  11  18       63.71       60.06     11.49 o 
   1  11  18        0.30       -4.08     10.66 o 
   2  11  18       12.72        8.03     10.11 o 
   3  11  18        0.30       -7.17      8.86 o 
   4  11  18        6.16      -12.87     10.51 o 
   5  11  18      112.90      112.13     15.55 o 
   6  11  18       43.77       36.79     13.78 o 
   7  11  18       87.58       87.79     16.16 o 
  -9  12  18       29.37       33.80     22.54 o 
  -8  12  18       75.23      132.99     19.82 o 
  -7  12  18       77.49       47.09     25.28 o 
  -6  12  18     1254.00     1317.12     61.71 o 
  -5  12  18      178.68      169.95     20.65 o 
  -4  12  18      954.09      983.93     42.84 o 
  -3  12  18      876.83      871.67     32.90 o 
  -2  12  18      351.40      335.19     22.65 o 
  -1  12  18       61.85       56.42     17.02 o 
   0  12  18      347.86      388.05     20.62 o 
   1  12  18     1324.52     1307.97     34.74 o 
   2  12  18       11.40       15.59     14.92 o 
   3  12  18     1098.31     1084.61     37.42 o 
   4  12  18       90.71       69.27     12.60 o 
   5  12  18      462.90      481.25     27.97 o 
   6  12  18       14.73       -3.07     13.43 o 
   7  12  18      134.99      144.51     17.54 o 
  -9  13  18      203.67      173.41     27.02 o 
  -8  13  18        5.25       15.92     24.26 o 
  -7  13  18      217.40      228.57     37.42 o 
  -6  13  18       46.53       12.32     34.71 o 
  -5  13  18      235.73      308.93     44.27 o 
  -4  13  18      254.39      251.50     27.25 o 
  -3  13  18      140.86      120.27     23.13 o 
  -2  13  18      250.20      261.70     35.48 o 
  -1  13  18      175.81      223.03     21.54 o 
   0  13  18       71.07       60.73     15.25 o 
   1  13  18      350.63      365.54     21.61 o 
   2  13  18      274.36      281.51     23.85 o 
   3  13  18        6.30        2.55     11.59 o 
   4  13  18      154.68      173.51     18.73 o 
   5  13  18       80.93       90.12     17.80 o 
   6  13  18      216.82      200.60     17.20 o 
   7  13  18        3.39       -6.74     15.50 o 
  -8  14  18      259.68      284.33     26.89 o 
  -7  14  18      171.76      188.79     45.47 o 
  -6  14  18       58.25       95.86     39.62 o 
  -5  14  18      208.63      195.59     42.20 o 
  -4  14  18      178.48      182.16     42.12 o 
  -3  14  18       95.45      126.46     26.28 o 
  -2  14  18      327.92      301.57     30.41 o 
  -1  14  18      377.50      365.09     31.19 o 
   0  14  18      356.30      364.25     22.04 o 
   1  14  18       31.04        8.69     16.82 o 
   2  14  18      208.00      237.78     23.74 o 
   3  14  18      528.28      563.77     31.16 o 
   4  14  18       25.34       36.29     16.10 o 
   5  14  18      262.31      275.58     43.19 o 
   6  14  18        2.60      -17.96     15.52 o 
  -8  15  18      103.22      156.44     25.67 o 
  -7  15  18      459.58      595.39     60.12 o 
  -6  15  18       16.10       -2.50     38.58 o 
  -5  15  18      192.24      180.69     40.57 o 
  -4  15  18        7.32       35.91     36.17 o 
  -3  15  18       36.17       31.87     37.46 o 
  -2  15  18      784.31      820.75     53.96 o 
  -1  15  18      315.45      332.30     30.40 o 
   0  15  18      905.27      930.21     47.07 o 
   1  15  18      198.79      201.60     23.47 o 
   2  15  18       13.81       -4.50     12.83 o 
   3  15  18      107.30      134.05     28.63 o 
   4  15  18       13.50      -10.39     15.82 o 
   5  15  18        8.79       20.56     19.70 o 
  -7  16  18       86.83       41.60     44.01 o 
  -6  16  18        2.52      -24.98     38.76 o 
  -5  16  18       83.14       54.43     40.82 o 
  -4  16  18        2.59       46.77     35.83 o 
  -3  16  18      157.70      170.44     44.18 o 
  -2  16  18      283.49      257.52     43.84 o 
  -1  16  18       73.09       99.91     37.29 o 
   0  16  18       26.15       54.17     36.69 o 
   1  16  18      283.18      316.13     32.97 o 
   2  16  18       48.68       40.87     14.99 o 
   3  16  18      116.42      122.23     18.23 o 
   4  16  18      364.20      377.89     26.88 o 
   5  16  18        2.48      -13.92     26.53 o 
  -6  17  18      237.19      225.05     49.69 o 
  -5  17  18        0.86       25.84     42.12 o 
  -4  17  18        6.60       23.34     40.57 o 
  -3  17  18      610.45      603.31     58.57 o 
  -2  17  18      120.83      114.20     43.67 o 
  -1  17  18      562.82      443.12     50.64 o 
   0  17  18      464.93      483.00     55.38 o 
   1  17  18      255.43      252.62     33.16 o 
   2  17  18      137.57      123.97     17.83 o 
   3  17  18      146.75      166.26     19.71 o 
   4  17  18       52.94       21.91     20.27 o 
  -5  18  18      186.91      155.03     48.92 o 
  -4  18  18       51.03       88.11     44.53 o 
  -3  18  18       37.17      -24.80     39.53 o 
  -2  18  18       14.55       32.13     40.22 o 
  -1  18  18        6.70      -14.04     40.82 o 
   0  18  18        1.72      -40.57     38.58 o 
   1  18  18       29.20       26.77     39.70 o 
   2  18  18       35.21       32.79     17.55 o 
   3  18  18      274.18      339.63     27.87 o 
  -3  19  18      250.94      213.42     49.01 o 
  -2  19  18        8.97       24.54     18.94 o 
  -1  19  18       76.80       73.53     19.63 o 
   0  19  18      336.54      389.17     26.25 o 
   1  19  18      152.11      204.12     22.94 o 
 -11   1  19        4.82       -4.24     16.59 o 
 -10   1  19      447.64      398.25     21.41 o 
  -9   1  19       47.72       11.95     13.48 o 
  -8   1  19     1295.51     1228.86     22.32 o 
  -7   1  19      236.12      276.37     13.44 o 
  -6   1  19     2094.45     2026.64     27.65 o 
  -5   1  19      109.61      112.40      7.56 o 
  -4   1  19      775.47      769.66     15.09 o 
  -3   1  19       25.77       37.67      5.89 o 
  -2   1  19     1120.67     1024.42     15.58 o 
  -1   1  19     1876.47     1838.82     20.33 o 
   0   1  19     2244.69     2208.64     23.47 o 
   1   1  19     1063.52     1070.77     20.40 o 
   2   1  19     1472.86     1384.41     15.47 o 
   3   1  19      431.53      421.88      8.88 o 
   4   1  19      223.79      208.58      8.80 o 
   5   1  19      156.31      169.71      8.04 o 
   6   1  19      161.43      206.15      9.54 o 
   7   1  19      279.10      275.29     11.26 o 
   8   1  19       24.62       15.68      9.41 o 
   9   1  19      314.63      347.82     16.51 o 
 -11   2  19      289.08      271.16     21.06 o 
 -10   2  19        4.41      -12.61     14.77 o 
  -9   2  19      201.91      199.91     16.82 o 
  -8   2  19        5.23       -8.38      9.02 o 
  -7   2  19       24.42       21.05      8.51 o 
  -6   2  19      478.30      436.76     12.85 o 
  -5   2  19      725.91      756.31     15.29 o 
  -4   2  19       19.06       14.59      6.48 o 
  -3   2  19     3745.90     3606.10     35.91 o 
  -2   2  19       45.00       54.61      4.76 o 
  -1   2  19     1082.87     1065.87     15.89 o 
   0   2  19     1509.54     1499.82     16.99 o 
   1   2  19      582.61      588.44     14.22 o 
   2   2  19      473.94      499.33      9.87 o 
   3   2  19       20.73       15.31      5.01 o 
   4   2  19      472.17      470.75     18.26 o 
   5   2  19      119.25      118.33      7.68 o 
   6   2  19      373.61      376.15     10.89 o 
   7   2  19       26.55       18.94      8.59 o 
   8   2  19       29.08       18.11      9.75 o 
   9   2  19       56.89       48.24     12.77 o 
 -11   3  19      123.02       89.57     18.12 o 
 -10   3  19       89.03       51.74     16.05 o 
  -9   3  19      719.02      693.87     24.42 o 
  -8   3  19      330.51      344.12     13.88 o 
  -7   3  19      745.83      688.00     16.67 o 
  -6   3  19      131.67      126.01      8.96 o 
  -5   3  19     1353.81     1339.07     21.56 o 
  -4   3  19      446.14      393.34     10.95 o 
  -3   3  19      653.20      630.90     14.69 o 
  -2   3  19        5.55       11.80      5.22 o 
  -1   3  19       32.59       17.50      5.48 o 
   0   3  19     2649.31     2479.77     26.94 o 
   1   3  19     1606.41     1575.26     18.03 o 
   2   3  19       48.35       42.06      5.97 o 
   3   3  19      202.78      178.73      8.19 o 
   4   3  19        0.44       -9.16      5.79 o 
   5   3  19       43.15       35.00      7.00 o 
   6   3  19      201.81      194.19      9.64 o 
   7   3  19       25.32       18.22      9.15 o 
   8   3  19      260.12      260.03     14.55 o 
   9   3  19        4.48      -11.58     12.17 o 
 -11   4  19      115.92       84.27     55.12 o 
 -10   4  19      146.16      106.51     16.85 o 
  -9   4  19      386.11      419.67     20.24 o 
  -8   4  19       87.02       84.88     14.94 o 
  -7   4  19       47.90       44.13      8.79 o 
  -6   4  19      910.00      838.91     25.68 o 
  -5   4  19      521.95      469.75     14.89 o 
  -4   4  19      520.54      540.53     13.06 o 
  -3   4  19     2532.05     2425.04     28.98 o 
  -2   4  19     1605.94     1599.53     20.42 o 
  -1   4  19      422.11      432.92     10.81 o 
   0   4  19      149.05      136.37      9.16 o 
   1   4  19      377.58      338.82     10.66 o 
   2   4  19     1209.84     1183.63     20.09 o 
   3   4  19     3264.55     3237.33     36.84 o 
   4   4  19       22.66       26.18      6.51 o 
   5   4  19       27.66       37.55      7.70 o 
   6   4  19     1519.92     1463.13     22.24 o 
   7   4  19      143.34      141.92     13.92 o 
   8   4  19      142.50      149.12     14.29 o 
   9   4  19        3.93       18.05     15.24 o 
 -11   5  19        1.48       18.78     23.82 o 
 -10   5  19        0.21      -11.57     19.01 o 
  -9   5  19       54.39       47.07     14.43 o 
  -8   5  19       47.35       48.57     12.86 o 
  -7   5  19      763.03      773.03     17.58 o 
  -6   5  19      387.57      427.31     16.56 o 
  -5   5  19       76.53       67.22      8.44 o 
  -4   5  19        0.18       10.55      5.37 o 
  -3   5  19      457.37      448.65     10.12 o 
  -2   5  19      352.34      341.54      9.03 o 
  -1   5  19      213.82      180.25      8.26 o 
   0   5  19        0.74       -6.92      5.96 o 
   1   5  19       10.83       13.97      7.42 o 
   2   5  19        2.97        9.94      4.73 o 
   3   5  19      488.55      469.20     12.20 o 
   4   5  19      263.59      262.64      9.33 o 
   5   5  19      159.36      148.64      9.14 o 
   6   5  19       34.03       20.15      8.60 o 
   7   5  19        2.58       -0.11      9.49 o 
   8   5  19      274.46      254.26     22.44 o 
   9   5  19       21.52       23.93     15.28 o 
 -11   6  19      209.41      269.34     40.35 o 
 -10   6  19      207.39      218.29     26.85 o 
  -9   6  19        8.80       18.31     16.12 o 
  -8   6  19       14.86       33.03     13.09 o 
  -7   6  19       36.41       45.66     10.85 o 
  -6   6  19      270.28      273.75     13.41 o 
  -5   6  19      342.55      347.07     12.25 o 
  -4   6  19     3444.82     3370.90     39.97 o 
  -3   6  19     1152.49     1140.30     17.71 o 
  -2   6  19     2980.98     2869.19     27.72 o 
  -1   6  19       10.13        1.15      5.36 o 
   0   6  19      746.17      780.30     14.10 o 
   1   6  19      238.88      269.78     12.81 o 
   2   6  19      195.52      216.90     11.59 o 
   3   6  19     1192.77     1209.00     26.13 o 
   4   6  19      516.03      556.09     18.71 o 
   5   6  19     2069.41     2067.28     36.91 o 
   6   6  19       87.11       68.40     10.22 o 
   7   6  19       40.39       38.34     11.55 o 
   8   6  19       58.53       40.66     15.83 o 
   9   6  19        1.08      -11.54     20.21 o 
 -11   7  19        0.57      -23.08     44.35 o 
 -10   7  19       11.86      -29.31     21.54 o 
  -9   7  19      264.48      221.35     40.22 o 
  -8   7  19        6.93       16.60     14.44 o 
  -7   7  19     1010.42     1004.29     26.44 o 
  -6   7  19       27.07       29.11      9.83 o 
  -5   7  19       55.68       51.50      9.37 o 
  -4   7  19        0.27       -1.95      7.52 o 
  -3   7  19       85.33       90.85      8.16 o 
  -2   7  19      490.35      474.12     14.04 o 
  -1   7  19       41.51       36.92      6.27 o 
   0   7  19      485.64      487.03     12.10 o 
   1   7  19       55.66       49.84      9.24 o 
   2   7  19      130.92      120.92     12.51 o 
   3   7  19      267.32      268.36     10.57 o 
   4   7  19      659.32      659.64     17.60 o 
   5   7  19      575.45      541.96     15.19 o 
   6   7  19       11.39       11.56      9.93 o 
   7   7  19       22.80       33.52     14.34 o 
   8   7  19      247.40      260.64     22.43 o 
 -10   8  19      234.56      252.23     38.02 o 
  -9   8  19      134.34      114.36     36.17 o 
  -8   8  19      135.78      133.73     17.09 o 
  -7   8  19       96.38       80.03     18.58 o 
  -6   8  19      762.59      735.56     31.21 o 
  -5   8  19       93.08       74.97     10.89 o 
  -4   8  19      876.28      781.46     19.70 o 
  -3   8  19     1253.19     1252.60     19.79 o 
  -2   8  19      236.07      236.85      9.17 o 
  -1   8  19      369.50      389.07     10.58 o 
   0   8  19      198.82      180.99     10.45 o 
   1   8  19      125.91      115.20      9.72 o 
   2   8  19       78.25       99.83     11.23 o 
   3   8  19       33.87       44.39      8.59 o 
   4   8  19      367.47      349.95     13.86 o 
   5   8  19      411.51      395.86     16.44 o 
   6   8  19      218.32      219.84     13.38 o 
   7   8  19       62.67       52.99     15.15 o 
   8   8  19        9.13        0.59     15.27 o 
 -10   9  19       65.19       34.81     23.55 o 
  -9   9  19      147.75      123.38     24.80 o 
  -8   9  19      212.68      242.28     24.12 o 
  -7   9  19     1361.24     1491.11     40.90 o 
  -6   9  19       68.77       78.01     14.68 o 
  -5   9  19      525.37      538.18     21.64 o 
  -4   9  19      187.43      177.71     12.33 o 
  -3   9  19      236.59      262.41     14.98 o 
  -2   9  19      623.90      638.51     14.43 o 
  -1   9  19      716.54      726.56     14.28 o 
   0   9  19     1146.42     1160.17     20.31 o 
   1   9  19      895.91      892.17     21.24 o 
   2   9  19      152.23      144.94     13.28 o 
   3   9  19      393.96      379.71     13.45 o 
   4   9  19        1.51        3.78      9.57 o 
   5   9  19        1.89        5.64     11.32 o 
   6   9  19      642.93      697.13     23.75 o 
   7   9  19        3.54       -2.13     14.32 o 
   8   9  19      211.11      227.00     21.68 o 
 -10  10  19        0.32        8.10     23.02 o 
  -9  10  19       10.14       12.91     21.64 o 
  -8  10  19        9.84       10.93     18.63 o 
  -7  10  19       22.81       50.02     24.75 o 
  -6  10  19        5.03        8.05     21.79 o 
  -5  10  19     1320.02     1319.64     32.97 o 
  -4  10  19       38.52       31.96     11.86 o 
  -3  10  19        5.08       16.32      9.84 o 
  -2  10  19      362.90      362.29     12.46 o 
  -1  10  19      378.38      376.21     14.50 o 
   0  10  19      825.09      802.18     20.43 o 
   1  10  19      143.61      153.86     11.98 o 
   2  10  19      157.57      168.44     13.79 o 
   3  10  19       82.87       94.96     11.59 o 
   4  10  19      198.56      209.78     15.21 o 
   5  10  19      178.53      178.82     16.38 o 
   6  10  19      374.36      352.08     18.40 o 
   7  10  19       69.69       67.56     15.91 o 
   8  10  19        9.31      -22.70     19.63 o 
  -9  11  19       39.76       34.44     22.62 o 
  -8  11  19      634.11      666.62     34.44 o 
  -7  11  19       46.48       91.91     25.45 o 
  -6  11  19      855.77      899.92    102.36 o 
  -5  11  19      550.27      582.02     28.11 o 
  -4  11  19      659.56      670.07     34.67 o 
  -3  11  19      447.22      468.79     19.43 o 
  -2  11  19      207.00      226.36     14.13 o 
  -1  11  19      552.35      544.08     21.14 o 
   0  11  19     1225.45     1182.35     27.07 o 
   1  11  19      642.29      650.71     23.52 o 
   2  11  19      889.27      895.74     22.92 o 
   3  11  19      164.25      176.70     13.67 o 
   4  11  19      331.20      328.62     17.59 o 
   5  11  19      252.24      284.58     19.14 o 
   6  11  19       41.12       64.72     14.41 o 
   7  11  19       98.85      123.96     26.29 o 
  -9  12  19      294.13      271.21     38.84 o 
  -8  12  19      118.61      132.64     39.40 o 
  -7  12  19      197.81      182.79     29.46 o 
  -6  12  19      140.18      163.11     27.28 o 
  -5  12  19        1.04       -6.34     17.58 o 
  -4  12  19       40.27       75.57     23.68 o 
  -3  12  19      225.79      243.36     26.70 o 
  -2  12  19       26.95      -10.62     16.14 o 
  -1  12  19        2.25      -13.17     18.92 o 
   0  12  19       37.00       41.21     14.22 o 
   1  12  19      197.17      222.25     19.77 o 
   2  12  19       18.77       18.58     15.24 o 
   3  12  19        3.46       -8.91     10.49 o 
   4  12  19        1.63       22.65     18.86 o 
   5  12  19       19.39       37.41     15.04 o 
   6  12  19       47.11       36.51     14.61 o 
   7  12  19       83.35       91.73     22.66 o 
  -8  13  19      579.87      632.31     29.97 o 
  -7  13  19       60.69       70.40     28.25 o 
  -6  13  19      554.57      616.23     55.21 o 
  -5  13  19        8.67      -14.56     35.91 o 
  -4  13  19       12.70       11.30     21.04 o 
  -3  13  19      131.81      133.75     25.41 o 
  -2  13  19       83.04       67.02     22.30 o 
  -1  13  19      365.67      348.70     25.27 o 
   0  13  19      425.86      483.25     24.39 o 
   1  13  19      784.48      817.88     29.60 o 
   2  13  19      220.28      219.75     39.23 o 
   3  13  19       31.26       22.16     12.46 o 
   4  13  19       22.67       24.80     14.74 o 
   5  13  19       83.36       87.43     18.39 o 
   6  13  19       92.87       74.22     15.65 o 
  -8  14  19        0.84       28.03     21.83 o 
  -7  14  19       41.11       31.61     39.96 o 
  -6  14  19        8.55       -7.41     36.86 o 
  -5  14  19      592.81      615.89     55.98 o 
  -4  14  19      417.85      508.69     36.18 o 
  -3  14  19      371.25      358.71     33.15 o 
  -2  14  19        8.39        6.68     21.91 o 
  -1  14  19     1205.21     1133.34     56.67 o 
   0  14  19       97.06       86.07     20.03 o 
   1  14  19      214.69      234.26     40.42 o 
   2  14  19      637.98      690.18     32.53 o 
   3  14  19       17.98       37.20     14.90 o 
   4  14  19      415.03      452.29     23.54 o 
   5  14  19       36.11       44.68     20.71 o 
   6  14  19       58.72       56.69     17.25 o 
  -7  15  19      193.55      244.68     50.38 o 
  -6  15  19       12.06      -13.44     39.27 o 
  -5  15  19      139.18      137.80     42.29 o 
  -4  15  19       20.69      -56.41     34.88 o 
  -3  15  19        1.02        6.80     34.79 o 
  -2  15  19        1.67       -0.69     32.30 o 
  -1  15  19       54.92       75.72     30.57 o 
   0  15  19      107.43       93.79     40.13 o 
   1  15  19       75.55       96.23     27.55 o 
   2  15  19        3.61      -13.40     24.43 o 
   3  15  19      221.19      201.69     18.83 o 
   4  15  19       54.97       53.98     17.20 o 
   5  15  19       23.09       -3.52     20.09 o 
  -6  16  19      131.66       80.53     44.35 o 
  -5  16  19       60.81      101.54     44.10 o 
  -4  16  19      456.73      530.45     56.24 o 
  -3  16  19      580.63      604.69     56.24 o 
  -2  16  19      494.40      470.68     54.43 o 
  -1  16  19       78.58       85.09     41.34 o 
   0  16  19        1.18        6.72     36.26 o 
   1  16  19       10.13       -1.24     26.34 o 
   2  16  19      246.79      268.17     19.23 o 
   3  16  19      247.43      287.42     21.47 o 
   4  16  19      496.28      510.83     29.70 o 
  -6  17  19      124.55      151.24     48.23 o 
  -5  17  19       43.17       62.01     42.98 o 
  -4  17  19       27.67       -1.72     39.88 o 
  -3  17  19        3.64      -26.10     36.69 o 
  -2  17  19        6.59      -29.97     38.07 o 
  -1  17  19        4.51       53.40     42.12 o 
   0  17  19        2.45      -43.32     36.78 o 
   1  17  19       40.65       25.15     40.39 o 
   2  17  19        3.42       15.47     16.30 o 
   3  17  19        4.30      -23.30     32.08 o 
  -4  18  19      177.89      218.67     49.52 o 
  -3  18  19       32.95       75.79     43.67 o 
  -2  18  19     1484.65     1382.24     83.63 o 
  -1  18  19       18.12       33.33     42.89 o 
   0  18  19      106.78      119.89     45.13 o 
   1  18  19      329.75      351.65     54.17 o 
   2  18  19       59.64       67.21     18.30 o 
  -2  19  19       25.76      -26.53     40.74 o 
  -1  19  19      180.30      221.34     48.23 o 
   0  19  19      139.77      100.42     47.80 o 
 -11   0  20       43.25       14.02     24.18 o 
 -10   0  20      987.15      914.97     41.75 o 
  -9   0  20       83.60       91.11     21.25 o 
  -8   0  20      315.37      322.97     19.12 o 
  -7   0  20      100.43      127.88     14.28 o 
  -6   0  20     1305.62     1190.17     29.29 o 
  -5   0  20       29.99       10.86      8.87 o 
  -4   0  20     1784.35     1732.50     33.56 o 
  -3   0  20      196.02      185.52      9.66 o
[truncated: 129,852 more chars]
